# Supplementary material for: Targeted Metabolic Profiles of the Leaves and Xylem Sap of Two Sugarcane Genotypes Infected with the Vascular Bacterial Pathogen Leifsonia xyli subsp. xyli
Source: Metabolites. 2021 Apr 12;11(4):234. doi: 10.3390/metabo11040234 (PMC8069384; doi:10.3390/metabo11040234)
Supplement: Supplementary file 1 [file metabolites-11-00234-s001.zip]

Archive with 13 entries (12 files):
- metabolites-1171516-supp-final/
- metabolites-1171516-supp-final/caption Table S1.txt
- metabolites-1171516-supp-final/caption Table S2.txt
- metabolites-1171516-supp-final/caption table S3.txt
- metabolites-1171516-supp-final/caption Table S4.txt
- metabolites-1171516-supp-final/caption Table S5.txt
- metabolites-1171516-supp-final/caption table S6.txt
- metabolites-1171516-supp-final/Table S1.xlsx
- metabolites-1171516-supp-final/Table S2.xlsx
- metabolites-1171516-supp-final/Table S3.xlsx
- metabolites-1171516-supp-final/Table S4.xlsx
- metabolites-1171516-supp-final/Table S5.xlsx
- metabolites-1171516-supp-final/Table S6.xlsx
