# Supplementary material for: Targeted Metabolic Profiles of the Leaves and Xylem Sap of Two Sugarcane Genotypes Infected with the Vascular Bacterial Pathogen Leifsonia xyli subsp. xyli
Source: Metabolites. 2021 Apr 12;11(4):234. doi: 10.3390/metabo11040234 (PMC8069384; doi:10.3390/metabo11040234)
Supplement: Supplementary file 1 [file metabolites-11-00234-s001.zip › metabolites-1171516-supp-final/caption Table S1.txt]

Table S1. Mass/charge ratio (m/z), retention time (RT) and average relative intensity ± standard deviation of features detected by untargeted metabolomics in leaves of a susceptible (S) or resistant (R) sugarcane variety mock-inoculated or inoculated with Lxx (I) at 120 DAI from leaves extracts or sap (n=4, except for sap S and R mock-inoculated, which had n=3). For each sample, data were normalized against the internal standard area and dry weight (leaves) or volume (sap).  Identified compounds had >70% probability match with NIST libray.
