# Supplementary material for: Targeted Metabolic Profiles of the Leaves and Xylem Sap of Two Sugarcane Genotypes Infected with the Vascular Bacterial Pathogen Leifsonia xyli subsp. xyli
Source: Metabolites. 2021 Apr 12;11(4):234. doi: 10.3390/metabo11040234 (PMC8069384; doi:10.3390/metabo11040234)
Supplement: Supplementary file 1 [file metabolites-11-00234-s001.zip › metabolites-1171516-supp-final/caption Table S4.txt]

Table S4. Summary of metabolites significant (p<0.05) in at least one comparison of sugarcane leaves mock-inoculated or Lxx-inoculated (I) susceptible (S) or resistant (R) to RSD at 30 and 120 days after inoculations (DAI). Data are the average quantities expressed in pmol/mg of dry weight of four biological replicates (except R at 120 DAI, n=3) ± standard deviation (SD). Abbreviations: GABA, gamma aminobutyric acid; UMP, uridine monophosphate; ADP, adenosine diphosphate; CTP, cytidine triphosphate; UDP-glucose, uracil diphosphate glucose; CMP, cytidine monophosphate; AMP, adenosine monophosphate; IMP, inosine monophosphate; GMP, guanosine monophosphate; UDP, uridine diphosphate; UTP, uridine triphosphate; ATP, adenosine triphosphate; CDP, cytidine diphosphate; UDP-N-Galactosamine, uridine diphosphate-N-galactosamine; 3-CQA, 3-caffeoylquinic acid; 4-CQA, 4-caffeoylquinic acid; 5-CQA, 5-caffeoylquinic acid; FQA 2, isomer 2 of feruloylquinic acid; FQA 3, isomer 3 of feruloylquinic acid; pCoQA 2, isomer 2 of p-coumaroylquinic acid.
