# Supplementary material for: Targeted Metabolic Profiles of the Leaves and Xylem Sap of Two Sugarcane Genotypes Infected with the Vascular Bacterial Pathogen Leifsonia xyli subsp. xyli
Source: Metabolites. 2021 Apr 12;11(4):234. doi: 10.3390/metabo11040234 (PMC8069384; doi:10.3390/metabo11040234)
Supplement: Supplementary file 1 [file metabolites-11-00234-s001.zip › metabolites-1171516-supp-final/caption Table S5.txt]

Table S5. Metabolites of sugarcane leaves  susceptible (S) to RSD mock-inoculated or Lxx-inoculated (I) at 30 and 120 days after inoculations (DAI). Data are the average concentration expressed in pmol/mg of dry weight of four biological replicates  ± standard deviation (SD). Cells highlighted in grey indicate statistical significance (p<0.05) between mock and Lxx-inoculation within each time point.
