# Supplementary material for: Targeted Metabolic Profiles of the Leaves and Xylem Sap of Two Sugarcane Genotypes Infected with the Vascular Bacterial Pathogen Leifsonia xyli subsp. xyli
Source: Metabolites. 2021 Apr 12;11(4):234. doi: 10.3390/metabo11040234 (PMC8069384; doi:10.3390/metabo11040234)
Supplement: Supplementary file 1 [file metabolites-11-00234-s001.zip › metabolites-1171516-supp-final/Table S1.xlsx]

## Sheet: Sheet1
Table S1. Mass/charge ratio (m/z), retention time (RT) and average relative intensity ± standard deviation of features detected by untargeted metabolomics in leaves of a susceptible (S) or resistant (R) sugarcane variety mock-inoculated or inoculated with Lxx (I) at 120 DAI from leaves extracts or sap (n=4, except for sap S and R mock-inoculated, which had n=3). For each sample, data were normali…
Leaves															Sap
mz/RT	NIST	S			SI			R			RI				mz/RT	NIST	S			SI			R			RI
		Average		SD	Average		SD	Average		SD	Average		SD				Average		SD	Average		SD	Average		SD	Average		SD
361.2/4042		0.448317	±	0.918255	0.349	±	0.978409	0.356566	±	0.610683	0.367997	±	0.834943		171.1/1277		0.011398	±	0.228587	0.0139243	±	0.213022	0.00263209	±	0.00498061	0.00219343	±	0.00168613
299.1/1397		0.440218	±	0.427186	0.481214	±	0.121863	0.403617	±	0.667861	0.450209	±	0.632891		86/1474		0.0073901	±	0.0177585	0.00714701	±	0.0331171	0.0162286	±	0.0534738	0.00797777	±	0.00779504
175.1/1475		0.168237	±	0.164287	0.158323	±	0.16738	0.1667	±	0.148909	0.171579	±	0.186674		117.1/1313		0.0300243	±	0.0483843	0.0330861	±	0.0517034	0.0323982	±	0.00948625	0.0351606	±	0.0243106
362.3/4043		0.21995	±	0.135789	0.27291	±	0.124277	0.237589	±	0.135503	0.246118	±	0.183025		155.1/960		0.0375092	±	0.130715	0.032802	±	0.127826	0.0265493	±	0.00939575	0.024513	±	0.0115146
205.1/1407		0.203287	±	0.121837	0.23619	±	0.131675	0.242917	±	0.152165	0.234941	±	0.132634		116.1/907		0.00978906	±	0.0649619	0.0135037	±	0.0327425	0.013567	±	0.0138503	0.0188251	±	0.0936241
345.2/4392	chlorogenic acid	0.0344584	±	0.0752355	0.0718206	±	0.0998755	0.10699	±	0.0948663	0.101293	±	0.14687		74/3106		0.0124932	±	0.028838	0.0139234	±	0.0743764	0.016454	±	0.0350944	0.0230441	±	0.00560499
204.1/3657		0.0308892	±	0.0652796	0.0436218	±	0.103842	0.0288404	±	0.0735624	0.0158887	±	0.034105		204.1/905		0.0160972	±	0.232873	0.00897653	±	0.033476	0.00999378	±	0.00296074	0.0131464	±	0.00785048
72.9/1405		0.109064	±	0.0711352	0.11228	±	0.049461	0.114182	±	0.0621097	0.107996	±	0.031217		131.1/1387		0.0321817	±	0.144349	0.0361396	±	0.101864	0.0356397	±	0.0123514	0.0358028	±	0.040824
273.1/2721	pentaric acid	0.0328226	±	0.172122	0.0716954	±	0.181877	0.0658442	±	0.0241153	0.00445588	±	0.00335344		140.1/1468		0.0110689	±	0.0377615	0.0145601	±	0.0959855	0.0361174	±	0.0418126	0.020262	±	0.050577
204.1/4412		0.0250202	±	0.0475748	0.0330188	±	0.0736435	0.025305	±	0.0550867	0.0210121	±	0.0518432		132.1/1142		0.0306899	±	0.00806495	0.0205766	±	0.130066	0.0363425	±	0.0581464	0.0404468	±	0.0296828
301.1/1396		0.0600347	±	0.0733893	0.066246	±	0.0286904	0.0780062	±	0.120606	0.0793215	±	0.0910241		91/1872		0.0218002	±	0.25621	0.017734	±	0.336553	0.0139122	±	0.0303626	0.0218007	±	0.0533171
204.1/4323		0.0231665	±	0.0451753	0.0341827	±	0.0426748	0.03455	±	0.0657703	0.0337128	±	0.0605198		70/1469		0.0244379	±	0.0408099	0.0279182	±	0.0918071	0.0413789	±	0.0428349	0.0342302	±	0.0534492
319.2/2896		0.0277456	±	0.0694063	0.0550786	±	0.0533409	0.0375576	±	0.085286	0.0283908	±	0.0691646		350.2/1875		0.0220751	±	0.223958	0.0277938	±	0.307005	0.0216183	±	0.00672797	0.0264479	±	0.0364177
245.1/2723		0.0474661	±	0.0797962	0.0663475	±	0.0353983	0.0497892	±	0.0203791	0.0393349	±	0.0367775		118.2/791		0.0215581	±	0.436007	0.0293543	±	0.340309	0.00810805	±	0.00960165	0.0160923	±	0.0472107
292.2/2154		0.0283147	±	0.0530279	0.0393218	±	0.0360652	0.0396046	±	0.0514153	0.0375286	±	0.0439937		191.1/1496		0.0369449	±	0.0649464	0.0515544	±	0.187157	0.0368841	±	0.0132558	0.0424945	±	0.0327732
147.1/2549		0.0190559	±	0.0451452	0.0433736	±	0.0418184	0.0192352	±	0.0306049	0.0132589	±	0.0240879		77/862		0.0345753	±	0.0542492	0.0379744	±	0.0879649	0.0388749	±	0.0132876	0.0412076	±	0.0215638
361.2/4617	sucrose	0.00840344	±	0.0195155	0.0141964	±	0.0157886	0.036703	±	0.060496	0.0369896	±	0.0736107		129.1/1796		0.00267396	±	0.0470776	0.00365424	±	0.110937	0.0370721	±	0.0746956	0.0187653	±	0.054715
361.2/4130	trehalose	0.0205308	±	0.0329442	0.0294705	±	0.0445511	0.00968402	±	0.0163901	0.010638	±	0.0180904		207.1/4805		0.0737538	±	0.335764	0.0677188	±	0.31331	0.0919529	±	0.154648	0.0864609	±	0.16884
147.1/1961	malic acid	0.0268058	±	0.0349547	0.0394735	±	0.0382477	0.0175228	±	0.0306906	0.012424	±	0.0165877		217.2/2393		0.011401	±	0.0268855	0.021466	±	0.204379	0.0354718	±	0.0800022	0.0280882	±	0.0658039
219.1/3295		0.0114275	±	0.030277	0.0206097	±	0.029421	0.023099	±	0.0509772	0.0162846	±	0.0204614		156.1/2018		0.00878448	±	0.0342054	0.0113945	±	0.0377358	0.0257161	±	0.146926	0.0216974	±	0.106787
305.2/3255	inositol	0.0257033	±	0.0519285	0.0331339	±	0.0329453	0.0235466	±	0.0437869	0.0176234	±	0.0113379		100/1015		0.0371951	±	0.237666	0.0386796	±	0.158839	0.0447465	±	0.037297	0.0584033	±	0.00355594
217.2/2847		0.0187501	±	0.042556	0.032668	±	0.033434	0.0210421	±	0.0483726	0.0158835	±	0.0376643		77/1119		0.0175249	±	0.13733	0.0264127	±	0.363468	0.0191918	±	0.0550784	0.0379745	±	0.0734921
345.2/4439		0.00504726	±	0.0130816	0.0112072	±	0.0161846	0.0195318	±	0.0279169	0.0158955	±	0.0249664		190.2/790		0.0169228	±	0.270898	0.0269011	±	0.359481	0.00541974	±	0.00397452	0.00825109	±	0.0219032
375.2/2723		0.0239856	±	0.0421414	0.0351409	±	0.023946	0.0253752	±	0.00955667	0.0198667	±	0.018616		86.1/2541		0.0282846	±	0.310375	0.0392733	±	0.407654	0.014134	±	0.0582673	0.0297647	±	0.0765791
217.2/2868		0.0145136	±	0.031961	0.0257935	±	0.0278031	0.0154691	±	0.0333607	0.0117688	±	0.0287047		207.1/744		0.0499094	±	0.147348	0.0514705	±	0.147491	0.052722	±	0.0161303	0.0551025	±	0.00932782
218.1/4045		0.0321978	±	0.0241296	0.0279808	±	0.0680775	0.0335539	±	0.020613	0.0331924	±	0.0237666		159.2/799		0.0293958	±	0.0680238	0.0529667	±	0.274494	0.0366053	±	0.0218678	0.0549812	±	0.0670005
147.1/2898		0.0108986	±	0.0264555	0.0196582	±	0.0151425	0.0141775	±	0.0317747	0.0103246	±	0.0239008		89/1019		0.0446806	±	0.133006	0.0507436	±	0.116494	0.0532362	±	0.0471475	0.0684949	±	0.0249263
345.2/2815	quinic acid	0.00468461	±	0.00958206	0.0106375	±	0.0134624	0.013116	±	0.0286059	0.0118007	±	0.0315112		285.2/1540	acetamide	0.0127055	±	0.179314	0.0320557	±	0.130177	0.0306597	±	0.0174401	0.0458931	±	0.0925422
103.1/951		0.00310202	±	0.00823608	0.00817125	±	0.0155973	0.0127984	±	0.0179276	0.00697312	±	0.0318647		57/1986		0.0571195	±	0.169014	0.0524975	±	0.136703	0.054434	±	0.0257024	0.0588153	±	0.0259741
133/1402		0.0153748	±	0.0383012	0.0201446	±	0.045385	0.028739	±	0.011641	0.011843	±	0.011789		131.1/878		0.0485127	±	0.413822	0.0556207	±	0.239045	0.0553301	±	0.0488033	0.0574965	±	0.0647375
320.2/2891		0.00357231	±	0.0168746	0.0126507	±	0.0310739	0.0103493	±	0.0241541	0.000610305	±	0.00123811		97.1/952		0.0616189	±	0.132209	0.0551727	±	0.054375	0.0635638	±	0.0408273	0.0679698	±	0.0223357
297.2/4231		0.00515706	±	0.00864005	0.00941104	±	0.00906669	0.00982511	±	0.0122234	0.00913611	±	0.00903529		193/1393		0.00176163	±	0.0155229	0.00293814	±	0.0511611	0.0102622	±	0.0378183	0.0244313	±	0.194766
103.1/2847		0.00645707	±	0.0153954	0.0115357	±	0.0138643	0.00719831	±	0.0170131	0.00508078	±	0.011895		172.2/2843		0.000487854	±	0.00323871	0.000618776	±	0.00519192	0.0356287	±	0.182223	0.00961306	±	0.0583284
307.1/4430	chlorogenic acid	0.00198968	±	0.00655937	0.00390471	±	0.00707953	0.00847706	±	0.0177947	0.00626374	±	0.0131987		97.1/934		0.0721792	±	0.201548	0.0630587	±	0.110358	0.0716449	±	0.0409357	0.077329	±	0.0228445
73/4441		0.00167257	±	0.0044963	0.00330623	±	0.0049266	0.00598085	±	0.0132236	0.00440627	±	0.00710392		174.1/1473		0.00417893	±	0.0405552	0.00805824	±	0.0440983	0.032725	±	0.205893	0.0068355	±	0.0220284
249.1/4431		0.00210414	±	0.00561315	0.00645478	±	0.0106534	0.00300463	±	0.00501488	0.00240486	±	0.00471452		155.1/1797		0.00817675	±	0.0146627	0.0066398	±	0.159354	0.0602084	±	0.129445	0.03079	±	0.083592
193/1398		0.0115904	±	0.0118983	0.0122986	±	0.00290214	0.0142038	±	0.0200472	0.0143366	±	0.0150195		77/1602		0.0598233	±	0.351113	0.0508633	±	0.0743787	0.038633	±	0.0673486	0.0606139	±	0.0677661
297.2/4196		0.00191978	±	0.00382637	0.00343208	±	0.00423705	0.00591967	±	0.00742086	0.00544339	±	0.00655568		100.1/845		0.0395482	±	0.0599366	0.0416595	±	0.226048	0.0619058	±	0.00589111	0.0754102	±	0.0940328
205.2/2931		0.00546481	±	0.0140701	0.00730131	±	0.00678082	0.00459938	±	0.0109694	0.00451784	±	0.00796089		156.1/1801		0.020129	±	0.0220773	0.0162492	±	0.290752	0.0441019	±	0.238993	0.0601879	±	0.15264
73/950		0.00174133	±	0.00457406	0.00297742	±	0.00606784	0.00485744	±	0.00625727	0.00357782	±	0.0125546		139.1/1163		0.0784119	±	0.486831	0.0505312	±	0.45405	0.0688838	±	0.0557002	0.0680438	±	0.128735
217.1/2612		0.00403724	±	0.00514396	0.00722433	±	0.00771221	0.00694948	±	0.00739136	0.00700107	±	0.00863293		103.1/953		0.0691366	±	0.288856	0.0549818	±	0.156798	0.0579898	±	0.118603	0.0748119	±	0.191099
317.2/3041		0.00089003	±	0.00208066	0.0010586	±	0.00160909	0.00387655	±	0.011802	0.0033199	±	0.00479548		198.1/1438		0.008501	±	0.0435397	0.0363027	±	0.839843	0.00879028	±	0.031967	0.0173224	±	0.0578076
292.2/1556		0.00534947	±	0.0100209	0.00544242	±	0.00856928	0.00582728	±	0.0103798	0.00439058	±	0.00206069		299.1/1385		0.0210619	±	0.301283	0.0196802	±	0.396719	0.0380729	±	0.261922	0.0213962	±	0.168829
217.1/4257		0.00122998	±	0.00290377	0.00219496	±	0.00255989	0.00393183	±	0.00788972	0.00332223	±	0.0049537		103/2393		0.0312798	±	0.100997	0.0519303	±	0.410615	0.0880358	±	0.136911	0.0799704	±	0.17524
217.1/4054		0.00364108	±	0.0053924	0.00528822	±	0.00386484	0.00514007	±	0.00620672	0.00466621	±	0.00483497		69/1594		0.126793	±	0.39233	0.0948175	±	0.135659	0.109332	±	0.0851665	0.120711	±	0.0452811
449.3/3121		0.000804042	±	0.00285602	0.00267157	±	0.0123836	0.000698987	±	0.00317776	0.000629335	±	0.0020206		281.1/1123		0.0690737	±	1.13982	0.0426192	±	0.263353	0.0389036	±	0.0509165	0.0294464	±	0.0274612
297.2/4278		0.00261903	±	0.00499767	0.00533696	±	0.00379434	0.00455387	±	0.00577139	0.00429465	±	0.00490054		301.1/1392		0.00491588	±	0.0333844	0.00622143	±	0.0734494	0.0182217	±	0.0610713	0.0493254	±	0.429504
117/788		0.00129889	±	0.00186127	0.00162865	±	0.00296827	0.00357268	±	0.0109189	0.00178828	±	0.00363349		205.2/2894		0.0030528	±	0.0465755	0.00228546	±	0.0221917	0.0607379	±	0.382693	0.0142065	±	0.0963318
147.1/1013		0.00204847	±	0.00150494	0.0039779	±	0.00559199	0.00383561	±	0.00124718	0.00409955	±	0.00846991		69/1162		0.139141	±	0.65111	0.0870835	±	0.981826	0.127	±	0.111602	0.116666	±	0.36909
307.2/4520		0.00168369	±	0.0041737	0.00315189	±	0.00677137	0.00160357	±	0.0047093	0.00109675	±	0.00175526		314.1/1392		0.00484669	±	0.0241689	0.0057546	±	0.069203	0.0184678	±	0.062447	0.0498525	±	0.418235
147.1/1489		0.00365621	±	0.00688948	0.00435687	±	0.00443709	0.00349328	±	0.00470439	0.00306929	±	0.00203142		55/2388		0.116023	±	0.410947	0.0836652	±	0.328946	0.115171	±	0.272531	0.106475	±	0.275653
319.2/2885		0.00321629	±	0.0071257	0.00400807	±	0.00605909	0.00261324	±	0.0067058	0.00202215	±	0.0041685		319.2/2893		0.00441268	±	0.048417	0.00350364	±	0.0362709	0.073746	±	0.46639	0.0159452	±	0.112306
345.2/4309	chlorogenic acid	0.000561443	±	0.00172013	0.00135559	±	0.00165116	0.00276821	±	0.00461088	0.00239539	±	0.00348197		117/3456	stearic acid	0.10145	±	0.154909	0.102073	±	0.244321	0.0983295	±	0.208893	0.173299	±	0.177641
341.4/3461	stearic acid	0.0020638	±	0.00761928	0.00310685	±	0.00875404	0.00422638	±	0.00331683	0.0014327	±	0.00219305		235.2/788		0.162368	±	0.351705	0.144709	±	0.374409	0.136857	±	0.0225765	0.135768	±	0.0950769
227.1/3038		0.000751859	±	0.00181359	0.000890473	±	0.00134758	0.00293698	±	0.00873012	0.000448029	±	0.000403998		134.1/1541		0.0573151	±	0.173345	0.103856	±	0.401867	0.102863	±	0.057214	0.16398	±	0.340328
204.2/2694		0.00103222	±	0.00198677	0.00212263	±	0.0016891	0.00276341	±	0.00665757	0.00187203	±	0.00290966		207.1/795		0.0464416	±	0.291776	0.0648693	±	0.190277	0.109912	±	0.38371	0.138456	±	0.0834836
313.3/3109	palmitic acid	0.00195003	±	0.00543441	0.0029655	±	0.00756686	0.00382556	±	0.00282396	0.00171117	±	0.00229976		75/2114		0.190002	±	2.02511	0.154849	±	2.35087	0.0884206	±	0.18545	0.154709	±	0.43439
284.2/4056		0.00185681	±	0.00339946	0.00302475	±	0.00257788	0.0030102	±	0.00389653	0.00271169	±	0.0031076		300.1/1393		0.00868413	±	0.0471129	0.0109556	±	0.124232	0.0319878	±	0.108127	0.0843808	±	0.698774
355.1/4121		0.00101839	±	0.00198729	0.00245125	±	0.00349657	0.00179913	±	0.00257102	0.00184038	±	0.00255942		361.2/4036		0.011223	±	0.103801	0.00861552	±	0.0616829	0.013179	±	0.010613	0.0901092	±	1.00273
647.7/4749		0.00183941	±	0.00764012	0.00232698	±	0.00842098	0.00343244	±	0.00354177	0.000471681	±	0.000681298		73/3105	palmitic acid	0.244434	±	0.503362	0.248921	±	0.797142	0.25703	±	0.504411	0.391281	±	0.286942
271.1/4129		0.002356	±	0.00379546	0.00336689	±	0.00498457	0.00133983	±	0.00216957	0.00135256	±	0.00214014		57/1593		0.606041	±	1.32788	0.545455	±	0.799424	0.568046	±	0.260518	0.587606	±	0.220342
327.2/4331		0.00273237	±	0.0053571	0.00502199	±	0.00455524	0.00498712	±	0.00786317	0.00474828	±	0.00764789		73/1014		0.398841	±	2.62331	0.416315	±	1.63062	0.473893	±	0.463811	0.617678	±	0.185942
247.1/1482		0.00369013	±	0.00313155	0.00306815	±	0.00629903	0.00204166	±	0.00642544	0.00392361	±	0.00384917		56/799		0.358062	±	0.51876	0.609861	±	3.07264	0.406856	±	0.326819	0.592729	±	0.642755
133/934		0.00184287	±	0.00492786	0.00156001	±	0.00316656	0.00218523	±	0.00165837	0.00206161	±	0.00388827		73/1096		0.204663	±	1.21473	0.254114	±	1.48768	0.515343	±	0.289312	0.776063	±	1.06864
308.2/4432		0.000409363	±	0.00200399	0.00102423	±	0.00187003	0.00219436	±	0.00474069	0.00158372	±	0.00476756		73/789		0.817438	±	3.52964	0.848223	±	2.74946	0.764105	±	0.541743	0.908567	±	0.643487
269.1/4271		0.000439773	±	0.000902977	0.000733025	±	0.000887178	0.00209807	±	0.00315826	0.00197145	±	0.00304309		103.1/2864		0.0165035	±	0.0393476	0.0136147	±	0.0988127	0.667926	±	3.58625	0.188031	±	1.10071
281.1/1123		0.00213962	±	0.00328622	0.00303608	±	0.00324705	0.00298233	±	0.00250738	0.00326125	±	0.00336408		73/937		2.01064	±	5.23677	1.86127	±	3.08887	1.95382	±	1.47694	2.22453	±	1.27581
267.1/4177		0.000861334	±	0.0015069	0.00150795	±	0.00158451	0.00191698	±	0.00292531	0.00171354	±	0.00225074		103.1/2842		0.0275448	±	0.0771528	0.0238887	±	0.184825	1.17188	±	6.18701	0.326762	±	1.91342
131.1/874		0.000909178	±	0.00164088	0.0019386	±	0.0062025	0.00182841	±	0.00287239	0.00078208	±	0.000324751
349.2/2722		0.0028863	±	0.00484835	0.0041931	±	0.00254452	0.00302868	±	0.00112482	0.00197556	±	0.00569386
169.1/4129		0.0016977	±	0.00285028	0.00232133	±	0.00356768	0.00099259	±	0.00166504	0.000976554	±	0.00157314
299.2/3303		0.001018	±	0.00384229	0.00229706	±	0.0038227	0.00114706	±	0.00483138	0.00067388	±	0.00442642
207.1/4756		0.00315782	±	0.0024149	0.00610233	±	0.00819495	0.00545492	±	0.00766445	0.00418526	±	0.00258622
253.1/4198		0.000381682	±	0.00048683	0.000414143	±	0.00116487	0.00154068	±	0.00339733	0.0014411	±	0.00180808
346.2/4432		0.000611105	±	0.00155646	0.00180001	±	0.00282538	0.000860037	±	0.00146271	0.000689133	±	0.00129196
345.2/4291		0.000434378	±	0.00127197	0.00112452	±	0.00170411	0.00132654	±	0.00310472	0.00127037	±	0.00266509
217.1/4147		0.000475698	±	0.000820854	0.000836497	±	0.000769117	0.00179613	±	0.00249506	0.00159176	±	0.00195168
204.2/3740		0.000779699	±	0.00161609	0.00156814	±	0.00209617	0.000458586	±	0.00133891	0.000248956	±	0.000659603
174/755		0.00103943	±	0.00394535	0.000984868	±	0.00143389	0.00196091	±	0.00234451	0.00093483	±	0.00187539
300.2/3181		0.000292773	±	0.000830833	0.000627298	±	0.00152146	0.0013762	±	0.00404514	0.000984923	±	0.00246722
327.1/4284		0.000333855	±	0.000551977	0.000649118	±	0.000572961	0.00158386	±	0.00199095	0.00146463	±	0.0018819
269.1/4321		0.000392972	±	0.000781342	0.000568843	±	0.000570797	0.00140603	±	0.00162391	0.00123807	±	0.00166142
267.2/4221		0.000876105	±	0.00129121	0.00158722	±	0.00193445	0.00174728	±	0.00169001	0.00148031	±	0.00350829
373.2/3297		0.000200802	±	0.000611464	0.000420806	±	0.000578007	0.00119785	±	0.00456035	0.000667112	±	0.000848571
324.2/4427		0.000303557	±	0.00089376	0.000657907	±	0.00107969	0.00135394	±	0.00254623	0.00102138	±	0.00201173
319.2/4130		0.00119151	±	0.00210699	0.0017936	±	0.00266519	0.000615535	±	0.000869383	0.000728242	±	0.00150905
243.1/4322		0.00105131	±	0.00198541	0.00149678	±	0.00178081	0.00154127	±	0.00227147	0.00151178	±	0.00240918
204.2/4057		0.00102588	±	0.00165777	0.00164517	±	0.00178673	0.00148595	±	0.00219061	0.00134516	±	0.00185579
461.3/3121		0.000236332	±	0.000845531	0.000820263	±	0.00390455	0.000203044	±	0.00105326	0.000188406	±	0.000568821
277.2/2896		0.00105642	±	0.0025109	0.00214103	±	0.00201036	0.00145212	±	0.00333809	0.00110359	±	0.00260724
204.2/3438		0.000732207	±	0.00208653	0.00123977	±	0.00297522	0.00169741	±	0.00326274	0.00123082	±	0.00197086
174.2/1366		0.00151294	±	0.00329205	0.00107587	±	0.00159232	0.00103266	±	0.000878668	0.000845382	±	0.000998353
289.2/4413		0.000926687	±	0.00167843	0.00120185	±	0.00248429	0.000955414	±	0.00179147	0.000829765	±	0.00187232
281.1/4393		0.00158861	±	0.00141336	0.00150161	±	0.00412374	0.00214029	±	0.00158081	0.00176423	±	0.00509857
246.2/2265		0.000904574	±	0.0031738	0.00054843	±	0.00388181	0.000119375	±	0.00039562	0.000244062	±	0.0017561
293.2/2915	coumaric acid	0.000415049	±	0.000958427	0.000772525	±	0.000967746	0.00129211	±	0.00219767	0.000978901	±	0.00124865
450.3/4055		0.000811951	±	0.00150701	0.00122026	±	0.00104559	0.00121989	±	0.00164594	0.00112248	±	0.00143597
327.4/3310		0.000503645	±	0.00298435	0.0011031	±	0.00412043	0.00124361	±	0.00144425	0.000221858	±	0.000243063
292.2/2621		0.000449447	±	0.000991595	0.000869661	±	0.000663816	0.00104377	±	0.00219234	0.000850853	±	0.00132745
281.2/4237		0.000359377	±	0.00131282	0.000550671	±	0.00215403	0.00132727	±	0.00151161	0.00114539	±	0.00156951
327.1/4326		0.000289116	±	0.00083532	0.000520575	±	0.00144664	0.000254446	±	0.00105523	0.000373922	±	0.000592382
301.2/3043		0.000182248	±	0.000491929	0.000211243	±	0.000454968	0.000848391	±	0.00269886	0.000739393	±	0.00103925
307.2/4039		0.00249502	±	0.00182398	0.0031055	±	0.00166636	0.00256907	±	0.00215065	0.00287499	±	0.00226673
204.1/4231		0.000428726	±	0.000767848	0.000817305	±	0.00104194	0.00101604	±	0.00145362	0.000849157	±	0.00107991
204.2/3900		0.000369924	±	0.00145079	0.000803945	±	0.00160879	0.000969323	±	0.00165351	0.000662576	±	0.000879288
257.1/2718		0.000714565	±	0.00135883	0.00103395	±	0.00160092	0.00107449	±	0.00179033	0.0007988	±	0.000497587
239.2/3704	dehydroabietic acid	0.000604447	±	0.00252809	0.000790106	±	0.00262567	0.0013045	±	0.00106835	0.000304191	±	0.000502891
218.1/4257		0.000243871	±	0.000597837	0.000408531	±	0.000678603	0.000801349	±	0.00156999	0.000692572	±	0.000961368
346.2/4309		0.000227126	±	0.000551417	0.000495038	±	0.000505107	0.000956885	±	0.00145307	0.000839252	±	0.00116974
273.2/3042		0.000119082	±	0.000269229	0.000201736	±	0.000539753	0.000763816	±	0.00235611	0.000657392	±	0.000877219
57/1596		0.000354351	±	0.0018589	0.000487961	±	0.00141543	0.000954471	±	0.00145837	0.000703995	±	0.00252799
248.1/1477		0.00146918	±	0.00126557	0.00126869	±	0.000998232	0.00148481	±	0.000664647	0.00136003	±	0.00141578
173.1/1477		0.00140183	±	0.00143398	0.000982895	±	0.00258706	0.00140646	±	0.0012211	0.00106069	±	0.00323804
230.2/2897		0.000715238	±	0.00168322	0.00138446	±	0.00127491	0.000949872	±	0.00210364	0.00070879	±	0.00166222
329.1/4436		0.000359418	±	0.000795414	0.00047932	±	0.00095198	0.00108794	±	0.00103653	0.000418997	±	0.00211207
419.2/3182		0.000144452	±	0.000382766	0.00031416	±	0.000610623	0.000671095	±	0.00201905	0.000481648	±	0.00100864
292.1/4440		0.000283665	±	0.000732588	0.000613882	±	0.0008597	0.00101938	±	0.00115625	0.000846861	±	0.00138113
156.1/2021		0.000532565	±	0.000634959	0.00114228	±	0.00157443	0.000924555	±	0.00104525	0.000775352	±	0.00091493
307.1/4320		0.000572478	±	0.00131102	0.000765301	±	0.00205628	0.0013589	±	0.001698	0.00116674	±	0.00170622
309.2/4420		0.000261381	±	0.000703004	0.000355872	±	0.00112082	0.00092613	±	0.00195037	0.000224267	±	0.000508862
205.1/3256		0.000972691	±	0.00218536	0.00114691	±	0.00161021	0.000569919	±	0.000892545	0.00068996	±	0.000687276
242.1/4131		0.000193603	±	0.000346954	0.000326258	±	0.000453433	0.00068543	±	0.00112633	0.000590392	±	0.000920629
160.1/2886		0.00070873	±	0.00149087	0.000869631	±	0.00114068	0.000646364	±	0.0015306	0.000485904	±	0.000951614
333.2/3186		0.000641214	±	0.00205198	0.000528831	±	0.000826129	0.000616617	±	0.00222958	0.000615269	±	0.000827168
143.1/3187		0.000709572	±	0.00210366	0.000608775	±	0.000670176	0.000677006	±	0.00220417	0.000683766	±	0.000948892
221.1/2826		0.000165418	±	0.000789523	0.00059862	±	0.00155936	0.00045157	±	0.000485897	0.000685295	±	0.00231034
183.1/2717		0.000582953	±	0.00109086	0.000846552	±	0.00105488	0.000875124	±	0.00118011	0.000587754	±	0.00116836
249.1/4290		0.000352505	±	0.000920867	0.000913048	±	0.00126877	0.000467717	±	0.000699993	0.000372532	±	0.000661013
204.1/1476		0.00115326	±	0.00105735	0.00100361	±	0.000964209	0.000737078	±	0.00132285	0.00118621	±	0.00113369
157.1/2931		0.000583316	±	0.00138811	0.000968761	±	0.000553684	0.000633011	±	0.00141489	0.000567701	±	0.000971024
249.1/4411		0.00053486	±	0.00104353	0.000735493	±	0.00124221	0.000683139	±	0.00109169	0.000623088	±	0.000948554
234.1/782		0.000582166	±	0.00168007	0.000583719	±	0.0012178	0.000797432	±	0.000862534	0.000686003	±	0.00123326
437.7/4057		1.40568e-05	±	4.76638e-05	2.45401e-06	±	1.93273e-05	3.21126e-05	±	0.000145348	1.47996e-05	±	6.17785e-05
282.1/4393		0.000673886	±	0.000789266	0.000953554	±	0.000830146	0.00116325	±	0.000439446	0.00116338	±	0.0011809
660.6/4198		4.10287e-05	±	0.00012081	7.00804e-05	±	0.000118673	0.000394034	±	0.0012502	0.000353967	±	0.000609153
211.1/3042		0.000150551	±	0.000355661	0.000188482	±	0.000249072	0.000595418	±	0.00172483	0.000498332	±	0.000646137
241.1/1122		9.70194e-05	±	0.000329577	0.000202068	±	0.000669552	0.000303735	±	0.00166108	0.000103026	±	0.000278514
355.2/2580		0.000473646	±	0.000828143	0.000785736	±	0.000712931	0.000747151	±	0.00137108	0.000728052	±	0.000872283
233.2/2899		0.000436433	±	0.00105796	0.000835472	±	0.000773021	0.000588041	±	0.00136624	0.000445322	±	0.00105876
292.2/2638		0.00026779	±	0.000694609	0.000502879	±	0.000310405	0.000581794	±	0.00125479	0.000445368	±	0.0006558
339.2/4307		1.75669e-05	±	3.00686e-05	5.21391e-05	±	9.24937e-05	0.000485895	±	0.00111599	0.000425844	±	0.000568684
75.1/3460		0.000387125	±	0.00158199	0.000454814	±	0.001388	0.000660235	±	0.000523117	0.000172088	±	0.000359932
195.1/4146		4.04377e-05	±	6.56456e-05	6.91737e-05	±	9.54786e-05	0.000465524	±	0.000562811	0.000418452	±	0.000488827
117/2725		0.000869892	±	0.00165889	0.00107956	±	0.000386156	0.000763561	±	0.000385418	0.00067064	±	0.000476154
215.1/4047		0.000234881	±	0.000230922	0.000184578	±	0.000391891	0.000253465	±	0.000774219	0.000212339	±	0.000443821
384.2/4222		0.000189666	±	0.000415851	0.00037582	±	0.000454698	0.000535026	±	0.000880598	0.000449758	±	0.000566795
219.1/2613		0.000440602	±	0.000557454	0.000848781	±	0.00103711	0.000949305	±	0.00128527	0.000931052	±	0.00103678
116.1/905		0.000479567	±	0.000924055	0.000716206	±	0.000874825	0.00062673	±	0.000933652	0.000248722	±	0.000918449
292.2/3740		0.00028743	±	0.000621221	0.000579961	±	0.000910504	0.000112104	±	0.000266834	9.91858e-05	±	0.00020732
257.2/4431		0.000217442	±	0.000372813	0.000484805	±	0.00068538	0.00054248	±	0.00109162	0.000614765	±	0.000802539
305.2/3188		0.00041692	±	0.0014431	0.000351455	±	0.000593656	0.000410123	±	0.00161992	0.000436232	±	0.000577909
75.1/3108		0.000356295	±	0.00144983	0.000438929	±	0.00136929	0.000635958	±	0.000442344	0.000174234	±	0.000376191
325.1/4396		0.000191861	±	0.000438347	0.000273171	±	0.000327417	0.000290373	±	0.000629191	0.000259011	±	0.000502105
255.1/4375		0.000210747	±	0.000436882	0.00038705	±	0.00065126	0.000492315	±	0.000819451	0.000419023	±	0.00122734
219.1/4308		0.000105811	±	0.000304022	0.000247577	±	0.000351712	0.000528383	±	0.000768656	0.000448463	±	0.000616274
223.1/4216		0.000135272	±	0.000237933	0.000260363	±	0.000284673	0.000397861	±	0.0008671	0.000320929	±	0.000402406
188.2/1615		8.35103e-05	±	0.000279842	0.000453209	±	0.00132353	0.00023406	±	0.000418238	0.000258464	±	0.000984354
357.2/3448		0.000332755	±	0.00107673	0.000491679	±	0.00107934	0.000360625	±	0.00121306	0.000203899	±	0.000408934
251.1/4220		0.000129253	±	0.000318345	0.000237139	±	0.000297597	0.000447379	±	0.000797675	0.000382855	±	0.000563562
245.2/2816		0.0002085	±	0.000531965	0.000506615	±	0.000775323	0.000501968	±	0.00104419	0.000422232	±	0.000995027
282.1/4442		0.000415466	±	0.000608156	0.000558835	±	0.000246414	0.000528647	±	0.000482024	0.000529291	±	0.000726173
74.1/3656		0.00033032	±	0.000646892	0.000434916	±	0.000851583	0.000291078	±	0.000725171	0.000129167	±	0.000364516
279.2/4436		0.000147896	±	0.00035958	0.00022929	±	0.000408326	0.000425043	±	0.000489404	0.000368098	±	0.000567182
149.1/951		0.00011733	±	0.000341673	0.000309842	±	0.000630892	0.000479458	±	0.000587898	0.00024716	±	0.00119163
357.2/4120		0.000171264	±	0.000338347	0.000378749	±	0.000568442	0.000285131	±	0.00038958	0.000281528	±	0.000356214
87/1406		0.000832158	±	0.000634384	0.000904405	±	0.000368426	0.000873724	±	0.000344154	0.000861505	±	0.000240064
332.2/4245		0.000181013	±	0.000335885	0.000392704	±	0.000640893	0.000406659	±	0.000761102	0.00031953	±	0.00044557
247.1/1655		0.000270944	±	0.000415428	0.000430579	±	0.00066573	0.000393086	±	0.000370859	0.000373772	±	0.000308847
318.2/3794		0.000160703	±	0.000511399	0.000250071	±	0.000359827	0.000308464	±	0.000825315	0.000144322	±	0.00020111
280.1/4253		0.000137481	±	0.000289106	0.00032064	±	0.000373734	0.000376737	±	0.000559571	0.000371567	±	0.000736993
227.2/3296		6.49282e-05	±	0.00015319	0.000128982	±	5.17065e-05	0.000309793	±	0.00109753	0.000172011	±	0.00022838
297.2/4311		0.000188583	±	0.000355456	0.000435117	±	0.000423693	0.000383905	±	0.000493959	0.00036644	±	0.000390495
188.2/1096		8.34161e-05	±	0.00027249	0.000328274	±	0.000810624	0.000314723	±	0.000616887	0.000424682	±	0.00120888
449.3/2930		6.34512e-05	±	0.000268408	0.000185204	±	0.000922205	3.45138e-05	±	0.000173823	4.34644e-05	±	0.000100706
183.1/4440		0.000129531	±	0.000243504	0.000258989	±	0.000355554	0.000425444	±	0.000513212	0.000341041	±	0.000483819
293.2/2617		0.000170312	±	0.000438282	0.000288318	±	0.000296391	0.000404535	±	0.000634173	0.000316517	±	0.000377157
169.1/4232		0.000141892	±	0.000289175	0.00030134	±	0.000422158	0.000356273	±	0.000663637	0.000263555	±	0.000439663
280.2/4236		0.000100316	±	0.000281679	0.000197203	±	0.000338923	0.000342409	±	0.000548392	0.000304817	±	0.000532682
267.1/2259		4.78443e-05	±	7.39384e-05	0.000200147	±	0.0004557	0.000362884	±	0.000497725	0.000263524	±	0.000315476
355.1/4434		0.000213262	±	0.000381987	0.000516971	±	0.000238632	0.000252626	±	0.000444525	0.000266612	±	0.000609539
186.1/2164		0.00020547	±	0.00112207	9.64516e-05	±	0.000216166	8.92579e-05	±	0.000141031	5.94555e-05	±	7.81046e-05
328.4/3310		0.00014198	±	0.000717094	0.000268404	±	0.000988548	0.000316899	±	0.000318088	3.75261e-05	±	6.85583e-05
239.2/1757		0.000296567	±	0.000716371	0.000211524	±	0.000884989	0.000137194	±	0.000161353	0.000213457	±	0.00102686
267.1/4146		8.33504e-05	±	0.000210586	0.000132287	±	0.000172707	0.000346193	±	0.000418592	0.000305444	±	0.000275764
257.2/4310		0.000145321	±	0.00013659	0.000242761	±	0.000193434	0.000383326	±	0.0004569	0.000369487	±	0.000363892
398.5/4401		6.82713e-06	±	1.27336e-05	1.18005e-05	±	2.32279e-05	1.59767e-05	±	5.61399e-05	1.02761e-05	±	2.66661e-05
443.2/4233		7.04552e-05	±	0.000142837	0.000186685	±	0.000264457	0.000219218	±	0.000531621	0.000141982	±	0.000117792
305.2/2611		0.000161575	±	0.000280605	0.000371738	±	0.000641734	0.000383121	±	0.000395475	0.000378301	±	0.000448518
387.2/3954		4.33367e-05	±	0.000220006	6.19197e-05	±	8.43073e-05	0.000238341	±	0.000765011	0.000122168	±	0.000219402
310.2/4434		0.000113613	±	0.000249711	0.000277512	±	0.000364437	0.000130878	±	0.000237355	0.000117157	±	0.000192191
157.1/2441		0.000281343	±	0.000705987	0.000294463	±	0.000578888	0.000180394	±	0.000370261	0.000180289	±	0.000193429
338.2/3476		0.00013016	±	0.000399856	0.000205136	±	0.000281082	0.000266589	±	0.000570762	0.000185309	±	0.000333066
267.1/2581		0.000211274	±	0.000363464	0.000338246	±	0.000218023	0.000310711	±	0.000578784	0.000305328	±	0.000327771
333.2/4371		6.5184e-05	±	0.000113813	0.000118217	±	0.000146297	0.000270204	±	0.00054219	0.000217429	±	0.000305254
199.1/3119		0.000100927	±	0.000228507	0.00017305	±	0.000322753	0.000234254	±	0.000706457	0.000196577	±	0.000298504
185.1/2155		0.000151135	±	0.000985058	4.10824e-05	±	2.08339e-05	4.221e-05	±	5.26499e-05	4.01876e-05	±	4.43796e-05
355.1/4393		0.000357888	±	0.000467686	0.000372676	±	0.000859742	0.000522457	±	0.00056643	0.000538659	±	0.000636732
259.2/4105		0.000106301	±	0.000218228	0.000205741	±	0.000202853	0.0003012	±	0.000693036	0.000206212	±	0.000342548
295.2/2827		5.76453e-05	±	0.000278521	0.000218955	±	0.000593951	0.000165968	±	0.000207677	0.000260581	±	0.00090375
253.2/3675		0.000154029	±	0.000769738	0.000207636	±	0.000775295	0.00032692	±	0.000291746	5.16439e-05	±	0.000146386
357.2/2695		0.000183483	±	0.000407435	0.00024088	±	0.00034288	0.000392164	±	0.0011454	0.000218595	±	0.000319497
213.1/2186		9.66168e-05	±	0.000346373	0.000177578	±	0.000200061	0.000245768	±	0.000616202	0.000167529	±	0.000220654
450.2/4223		8.33123e-05	±	0.000199975	0.000149109	±	0.000298502	0.000158557	±	0.000308138	0.000175595	±	0.000241781
56/796		0.000287656	±	0.00034312	0.000233313	±	0.000407985	0.000150876	±	6.20963e-05	0.000253498	±	0.00038092
267.1/3965		4.9303e-05	±	0.000148732	0.000140547	±	0.000305781	0.000204441	±	0.000484266	0.000134576	±	0.000269845
318.2/2884		0.000225935	±	0.00047963	0.000320076	±	0.00035416	0.000266702	±	0.000566394	0.000225986	±	0.000255183
144.1/2724		0.000366346	±	0.000659273	0.000478932	±	0.000234579	0.00037254	±	0.000133231	0.000288323	±	0.000200828
321.2/3900		7.29699e-05	±	0.000327459	0.000177101	±	0.000333457	0.000200903	±	0.000361926	0.000137312	±	0.000226189
131.1/1389		5.35361e-05	±	9.64402e-05	0.00013475	±	0.000363641	0.000120487	±	0.000220828	7.64953e-05	±	6.20489e-05
554.6/2869		0.000126056	±	0.000357083	0.000205009	±	0.000189275	7.75276e-05	±	0.000194567	7.04822e-05	±	0.000180425
220.2/2914		0.000114711	±	0.000306583	0.000208126	±	0.000265906	0.000231032	±	0.000364198	0.000178702	±	0.000219625
357.2/2602		8.60124e-05	±	0.000181058	0.000129577	±	0.000150538	0.000204082	±	0.000517207	0.000152123	±	0.000226379
159.1/1989		0.000119881	±	0.000568785	0.000223108	±	0.000619389	0.000293689	±	0.000204316	0.000255074	±	0.000749464
254.2/2693		5.53665e-05	±	0.000124566	0.000144522	±	0.000108811	0.000192772	±	0.000469257	0.000101704	±	0.000316227
102/1960		0.000196425	±	0.000281752	0.000284611	±	0.000289439	0.000100273	±	0.000314825	7.02113e-05	±	0.000111466
297.2/2566		0.000142919	±	0.00029353	0.000256355	±	0.000235461	0.000261144	±	0.000386202	0.000220951	±	8.05052e-05
405.2/4505		0.000109068	±	0.000240125	0.000131671	±	0.000125297	0.000111002	±	0.000105541	0.000162998	±	0.000313837
185.1/2718		0.000119747	±	0.000234039	0.000173269	±	0.000288924	0.000185744	±	0.000289717	0.000133836	±	0.000105614
231.2/4164		3.19243e-05	±	5.69012e-05	5.47148e-05	±	6.7616e-05	0.000201174	±	0.000387167	0.000153782	±	0.000187973
297.2/3099		0.000166447	±	0.000431813	0.000235324	±	0.000185773	0.000223703	±	0.000568156	0.000184438	±	0.000212575
333.2/4281		4.53378e-05	±	8.00785e-05	7.77859e-05	±	8.86495e-05	0.000204715	±	0.000414254	0.000159999	±	0.000163576
117.1/2515		9.8569e-05	±	0.00023008	0.000203692	±	0.000332781	0.000130847	±	0.000223398	0.000100397	±	0.000190549
295.2/2502		2.73544e-05	±	0.000146436	0.000204383	±	0.000541414	0.000106208	±	0.00047343	0.00019674	±	0.000810053
463.3/4260		0.00014378	±	0.000175772	0.00016023	±	0.000161164	0.000171584	±	0.000193945	0.00018242	±	0.000173799
290.2/3605		0.000102869	±	0.000276195	0.000210697	±	0.000296963	0.000204713	±	0.000524092	0.000113807	±	0.000148405
387.2/3664		3.39634e-05	±	0.000134819	9.50153e-05	±	0.000179799	0.000188038	±	0.000479636	4.08421e-05	±	5.93582e-05
144.2/1228		0.000152776	±	0.000515432	0.000207652	±	0.000239209	0.000193427	±	0.000363286	0.000122353	±	0.000314698
231.2/3978		5.59393e-05	±	0.000233773	0.000125927	±	0.000233103	0.000172163	±	0.000290914	0.000132189	±	0.000174227
209.1/1404		0.000205263	±	0.000450597	0.000144557	±	0.000189946	0.000144046	±	0.000527691	0.00012837	±	0.000330268
254.2/3970		6.4075e-05	±	0.000223109	0.000139345	±	0.000159912	0.000190439	±	0.00030017	0.000144404	±	0.000147283
815.9/4696		0.00010042	±	0.000762749	4.73482e-05	±	0.00031023	1.38414e-05	±	3.93669e-05	1.57008e-05	±	4.53113e-05
172.1/1486		0.000187947	±	0.000358765	0.000228477	±	0.000234318	0.000167959	±	0.000231998	0.000153549	±	9.98033e-05
259.1/4147		6.55165e-05	±	0.000175852	0.000122795	±	0.00019415	0.000176369	±	0.000274081	0.000144081	±	0.000238957
253.2/3763		0.000116906	±	0.000558514	0.000142652	±	0.000544578	0.000202938	±	0.000226099	2.83033e-05	±	9.49168e-05
269.1/4238		6.38657e-05	±	7.79984e-05	8.68553e-05	±	7.52432e-05	0.000228919	±	0.000238978	0.000211556	±	0.000322987
315.1/4293		8.39294e-05	±	0.00012864	0.00018918	±	0.000252751	0.000189297	±	0.000485984	0.000147328	±	0.000338528
405.2/4475		0.000141974	±	0.000171701	0.000130764	±	6.0952e-05	0.000134388	±	0.00020654	0.000135464	±	0.000154882
429.2/4605		9.72106e-05	±	4.72336e-05	0.000125966	±	0.000118032	0.000107099	±	8.1073e-05	0.000122785	±	0.000124902
419.2/4321		0.000126188	±	0.000260409	0.000188611	±	0.000226662	0.000199118	±	0.000222708	0.000179502	±	0.000261392
298/1399		1.22836e-05	±	2.66116e-05	1.22252e-05	±	1.6322e-05	1.71772e-05	±	3.89846e-05	3.8875e-05	±	4.15152e-05
429.1/4469		0.000127066	±	0.000278002	0.000126996	±	4.46688e-05	0.000102156	±	0.000152378	9.591e-05	±	0.000114483
232.1/4177		3.93028e-05	±	9.86572e-05	0.000103818	±	0.000139457	0.00013767	±	0.000343706	0.000103084	±	9.08321e-05
429.1/4394		0.000127381	±	0.000226422	0.000147009	±	0.000164672	0.000146732	±	0.000131865	0.000134759	±	0.000223418
143.1/939		0.000115009	±	8.08357e-05	0.000202568	±	0.000308727	0.000175559	±	0.000206107	0.000154159	±	9.45252e-05
696.7/4429		2.81839e-05	±	0.00011086	3.87953e-05	±	8.88576e-05	8.93782e-05	±	0.000256781	7.12083e-05	±	0.000180764
429.1/4519		0.000104706	±	0.00016021	0.000129554	±	0.000127712	0.00013361	±	0.00025353	0.00016758	±	0.000166403
199.1/3081		0.000138651	±	0.000332845	0.000183242	±	0.000286329	8.36608e-05	±	0.000245233	7.02233e-05	±	9.61185e-05
256.2/4102		5.16093e-05	±	0.000102339	7.81915e-05	±	4.91057e-05	0.000162456	±	0.000248998	0.000144312	±	0.000193084
128.2/2266		0.000142861	±	0.0004672	7.94233e-05	±	0.000561362	1.83708e-05	±	7.46807e-05	3.68935e-05	±	0.000243085
463.4/4281		0.000130344	±	0.000178772	0.00015651	±	0.000102573	0.000122275	±	4.36449e-05	0.000153983	±	0.000109338
329.2/4284		5.12226e-05	±	3.68548e-05	8.63943e-05	±	8.04154e-05	0.000205226	±	0.000236952	0.000188414	±	0.000197287
300.4/2948		4.7414e-05	±	0.000223696	5.12966e-05	±	0.000202801	0.000100456	±	9.11845e-05	6.13432e-06	±	2.58167e-05
159.1/3632		8.47683e-05	±	0.000187703	0.000163154	±	0.000306642	0.000148466	±	0.000420662	0.000110749	±	0.000194225
338.2/3207		9.78632e-05	±	0.000278654	0.000167863	±	0.000257797	0.000175197	±	0.000332468	0.000128279	±	0.000142126
405.1/4546		0.000129936	±	0.000348863	9.97944e-05	±	0.000117027	0.00011239	±	0.000189921	8.40895e-05	±	0.000108238
333.2/2640		7.49062e-05	±	0.000211762	0.000142808	±	0.000103501	0.000176094	±	0.000392756	0.000101977	±	0.000286918
280.2/4371		7.61107e-05	±	0.000174268	0.000189603	±	0.000184656	0.00011323	±	0.00020762	0.000102525	±	0.000160896
267.1/2567		9.72663e-05	±	0.000280335	0.000205744	±	0.000198378	0.000208328	±	0.000327538	0.000139615	±	0.000149173
195.1/4217		3.60789e-05	±	3.2151e-05	4.48635e-05	±	3.48986e-05	0.000163752	±	0.000252425	0.00013988	±	0.000139848
187.2/1888		0.000170845	±	0.000307702	0.000179946	±	0.000106521	0.000211157	±	0.000139079	0.000220273	±	0.000264822
405.2/4657		0.000124869	±	7.89311e-05	0.000125026	±	8.85022e-05	0.000118567	±	8.68416e-05	0.000167868	±	0.000333468
70/891		6.43128e-05	±	2.03893e-05	0.000130858	±	0.000335307	0.000110691	±	0.000220478	9.94228e-05	±	4.48431e-05
179.1/1292		0.000112008	±	0.000137606	0.000152658	±	0.000109193	0.000239081	±	0.000165354	0.000208373	±	0.000128763
265.1/4757		0.000263003	±	0.00101671	7.84786e-05	±	0.000618083	0.000185383	±	0.000972993	0.000295331	±	0.000431366
350.2/1879		9.02251e-05	±	7.09157e-05	0.000120029	±	0.000129835	0.000172203	±	0.000256104	0.000186858	±	0.000337397
294.2/2620		6.03684e-05	±	0.000153174	0.000121179	±	0.000122181	0.000147062	±	0.000316771	0.000109202	±	0.00020099
405.2/4571		0.000146473	±	0.000208927	0.000149227	±	0.000208339	0.00012295	±	0.000103247	0.000111869	±	9.95371e-05
312.1/4200		6.90816e-05	±	0.000144632	0.00012539	±	0.000130993	0.000156872	±	0.000347591	0.000139793	±	0.00016951
71.1/1504		6.01902e-05	±	0.000247322	0.000108372	±	0.000398608	0.000167148	±	0.000184948	3.0806e-05	±	8.91211e-05
340.1/4306		1.06547e-05	±	2.84262e-05	1.52133e-05	±	3.09398e-05	0.000125262	±	0.000274897	0.00010674	±	0.000151265
429/4575		6.06736e-05	±	5.92839e-05	0.000115285	±	0.000109115	8.51821e-05	±	0.000184719	8.65221e-05	±	8.26307e-05
201.2/4059		7.30622e-05	±	0.000153849	9.30348e-05	±	5.65348e-05	8.89084e-05	±	8.636e-05	8.03507e-05	±	0.000153465
342.1/4755		0.000269125	±	0.000657452	0.000238947	±	0.000340998	0.000250195	±	0.000756053	0.000188797	±	0.000104712
290.2/2863		0.000160463	±	0.000346809	0.00022481	±	0.000240058	0.00016547	±	0.000284633	0.000135581	±	0.00018479
306.2/3189		0.000117992	±	0.000437699	8.12961e-05	±	0.000213689	0.000107438	±	0.000435219	0.000116195	±	0.000142228
429.2/4666		7.64738e-05	±	0.000134645	0.000115555	±	5.56899e-05	9.80589e-05	±	1.80585e-05	8.78409e-05	±	0.000142569
201.1/2757		1.75319e-05	±	4.48341e-05	1.8475e-05	±	1.78318e-05	0.000101923	±	0.000304204	8.96623e-05	±	0.000146946
199.1/4361		2.86594e-05	±	6.22235e-05	7.50808e-05	±	0.000106185	0.000131838	±	0.000221976	0.000114674	±	0.000172762
230.2/2021		7.00768e-05	±	0.000131731	0.000170582	±	0.000296775	0.000146916	±	0.00017993	0.000107023	±	0.000195995
223.1/4077		1.97131e-05	±	2.1707e-05	2.49471e-05	±	1.25524e-05	0.000150599	±	0.00019414	0.000129897	±	0.000186963
262.2/1614		2.14775e-05	±	9.18344e-05	0.000130949	±	0.000401336	6.55554e-05	±	0.000105271	7.04218e-05	±	0.000284016
158.2/1445		9.62109e-05	±	0.000301709	4.85853e-05	±	0.000144392	2.87922e-05	±	9.37394e-05	5.51262e-05	±	0.000133946
97/931		9.6382e-05	±	0.00046275	0.000150895	±	0.000403911	0.000192752	±	5.00103e-05	0.000162842	±	0.000477181
155.1/4164		2.29787e-05	±	3.57769e-05	3.61036e-05	±	5.29044e-05	0.000125946	±	0.000235197	9.36293e-05	±	8.47832e-05
436.3/2646		8.62512e-05	±	0.000170351	0.000149133	±	0.000172636	0.000102223	±	0.000226853	7.72057e-05	±	6.10606e-05
461.3/4167		4.94657e-05	±	0.000124038	6.18155e-05	±	2.67977e-05	0.000103686	±	0.000324952	5.88813e-05	±	0.000113425
185.2/3110		8.03242e-05	±	0.000200631	0.000120827	±	0.000271061	0.000156563	±	0.000152561	7.65006e-05	±	0.000111678
279.1/4513		8.18617e-05	±	0.000169454	0.000165255	±	0.000222939	2.2639e-05	±	1.9479e-05	1.88998e-05	±	1.83457e-05
359.1/4256		3.99931e-05	±	9.81489e-05	6.8965e-05	±	8.20281e-05	0.000122483	±	0.000231396	0.000101483	±	0.000147935
374.2/4245		4.56785e-05	±	8.56921e-05	0.000116326	±	0.000208553	0.000110362	±	0.000207876	8.81429e-05	±	0.000124903
239.1/1717		9.9834e-05	±	0.000190138	0.000133675	±	9.16771e-05	0.000146994	±	0.000271671	0.000153554	±	0.000131749
406.2/4100		7.12844e-05	±	0.000147012	0.000123074	±	0.000103213	0.000100384	±	0.000141661	7.92915e-05	±	0.000159833
197.1/4753		0.000166384	±	0.000371567	9.22317e-05	±	8.16149e-06	8.11798e-05	±	0.000225457	0.000106998	±	7.99162e-05
387.2/2697		3.7187e-05	±	9.12068e-05	3.41793e-05	±	9.30377e-05	9.01849e-05	±	0.000258941	3.87661e-05	±	0.000140312
269.2/2610		0.000103855	±	0.000237648	0.000126996	±	0.00022753	0.000147946	±	0.00018205	0.000142729	±	0.000276454
354.2/4354		2.40847e-05	±	6.86284e-05	5.12429e-05	±	8.89915e-05	9.31216e-05	±	0.000209229	7.10824e-05	±	0.000130089
360.1/4323		5.42249e-05	±	9.78726e-05	7.08076e-05	±	6.10662e-05	7.54474e-05	±	8.64519e-05	7.10938e-05	±	0.000114239
252.1/4220		2.14509e-05	±	4.22239e-05	5.48324e-05	±	0.000106898	0.000107952	±	0.00016257	8.48009e-05	±	0.000124057
335.2/3188		9.12273e-05	±	0.000296118	7.74819e-05	±	0.000128381	9.11651e-05	±	0.000318866	9.20598e-05	±	0.000119978
213.2/4056		6.84718e-05	±	0.000119105	0.000112664	±	0.000108033	8.87986e-05	±	0.000158713	9.91215e-05	±	0.000113708
295.2/3122		5.5408e-05	±	0.000226328	0.000113093	±	0.000238889	0.000111229	±	0.000114289	0.000118133	±	0.000362711
236.2/4005		3.17776e-05	±	6.37441e-05	2.75136e-05	±	4.81715e-05	4.91268e-05	±	0.000250927	1.44799e-05	±	4.08879e-05
246.1/4391		6.03996e-05	±	0.00012554	0.00010724	±	0.000180633	0.000169118	±	0.000110357	0.00016061	±	0.00023205
296.2/4163		1.35675e-05	±	4.22266e-05	2.53033e-05	±	3.82806e-05	0.000102386	±	0.000204765	8.85787e-05	±	9.98273e-05
262.2/3348		5.39389e-05	±	0.000170912	6.59358e-05	±	4.14681e-05	0.000105004	±	0.000279792	5.62222e-05	±	8.67538e-05
263.2/4260		6.55295e-05	±	0.000142281	0.000122456	±	0.000180118	0.000160814	±	0.000294953	0.000121788	±	0.000197555
472.3/4055		1.52822e-05	±	4.66411e-05	6.47352e-05	±	0.000200424	5.29516e-06	±	1.27834e-05	6.62291e-06	±	2.45337e-05
373.1/1779		6.71507e-05	±	0.000115082	9.1743e-05	±	0.000170107	0.000118655	±	0.000200054	0.000137028	±	0.00025041
508.4/3120		1.59351e-05	±	6.60156e-05	4.61824e-05	±	0.000272642	1.33933e-05	±	5.81213e-05	8.19027e-06	±	3.80435e-05
388.2/3954		1.28005e-05	±	7.02831e-05	1.83802e-05	±	2.88857e-05	7.48915e-05	±	0.000262483	4.01476e-05	±	7.46657e-05
279.1/4535		4.73511e-05	±	0.000119921	9.16535e-05	±	0.000130583	8.46916e-05	±	0.000216826	6.92492e-05	±	0.000116492
173.2/2057		4.91353e-05	±	0.000225986	8.59507e-05	±	0.000233636	0.000113418	±	6.6261e-05	8.98286e-05	±	0.000260498
197.1/4473		5.03212e-05	±	0.000110617	4.29844e-05	±	0.000110466	5.9995e-05	±	3.2293e-05	5.65903e-05	±	0.000137262
817.9/4695		4.13789e-05	±	0.000310653	2.33917e-05	±	0.000139936	4.56156e-06	±	1.46913e-05	6.14747e-06	±	1.42255e-05
262.2/1955		5.72586e-05	±	0.000115132	8.87214e-05	±	8.69232e-05	0.000106011	±	0.000113539	9.58097e-05	±	0.000113524
445.2/4170		4.04248e-05	±	0.000131999	4.90744e-05	±	0.000119874	7.14492e-05	±	0.000206114	4.58016e-05	±	6.8109e-05
223.1/2899		6.30497e-05	±	0.000181351	0.000126579	±	0.000151057	8.48694e-05	±	0.00028391	8.12319e-05	±	7.13483e-05
416.3/3298		3.23242e-05	±	9.52069e-05	6.94558e-05	±	9.17832e-05	6.99997e-05	±	0.000214864	4.20225e-05	±	3.55365e-05
295.1/4269		2.48982e-05	±	4.18079e-05	3.80106e-05	±	4.69959e-05	9.11054e-05	±	0.000112853	8.43129e-05	±	0.000113111
188.1/981		6.27407e-05	±	0.00011684	0.000106189	±	0.000177359	0.000104477	±	5.37303e-05	0.000116707	±	0.000226607
188.1/2867		6.69752e-05	±	0.000164312	0.000122852	±	0.00013121	7.59632e-05	±	0.000157619	5.76191e-05	±	0.000133823
415.2/4496		3.70275e-05	±	5.53733e-05	3.32991e-05	±	1.93662e-05	3.68607e-05	±	4.40464e-05	3.1855e-05	±	5.87118e-05
480.4/4132		1.77934e-05	±	6.44073e-05	4.50324e-05	±	0.000154869	3.97183e-05	±	6.47709e-05	4.29342e-05	±	7.73353e-05
344/4041		3.22327e-05	±	1.57953e-05	5.13388e-05	±	3.23306e-05	3.12132e-05	±	3.59126e-05	4.56489e-05	±	9.36304e-05
138.1/2758		1.70627e-05	±	4.0161e-05	1.52138e-05	±	2.57648e-05	6.97987e-05	±	0.000216062	6.29493e-05	±	0.000103405
322.2/1909		9.76403e-05	±	0.000187123	0.000104499	±	0.000135929	0.000104509	±	0.000108234	0.000109386	±	0.000117212
163.1/2550		6.53177e-05	±	0.000152767	0.000144501	±	0.000126165	5.4551e-05	±	0.00010175	4.76761e-05	±	8.81137e-05
66/2726		0.000116706	±	0.000202071	0.00011228	±	6.99359e-05	8.66386e-05	±	6.36195e-05	9.67538e-05	±	9.11967e-05
357.3/3704		5.15961e-05	±	0.000224334	6.16156e-05	±	0.000220412	0.000105015	±	8.18826e-05	1.70579e-05	±	4.12732e-05
313.3/4061		3.78743e-05	±	0.000123321	7.95269e-05	±	0.000157843	9.08958e-05	±	8.69557e-05	7.75462e-05	±	0.000192306
286.2/3104		1.50451e-05	±	6.66653e-05	2.59069e-05	±	9.39913e-05	6.72314e-05	±	0.000216399	4.13461e-05	±	0.000116933
491.4/4426		1.6668e-05	±	4.14158e-05	3.85955e-05	±	5.2066e-05	6.87883e-05	±	9.88538e-05	4.39366e-05	±	0.000155841
406.1/4618		5.4246e-05	±	9.43095e-05	6.93346e-05	±	6.02884e-05	6.09607e-05	±	9.84678e-05	7.46878e-05	±	0.000139607
161.1/828		4.92584e-05	±	6.71268e-05	6.2735e-05	±	3.61757e-05	6.29541e-05	±	9.79033e-05	4.73486e-05	±	3.85609e-05
179.1/1335		5.22515e-05	±	4.97959e-05	0.000102695	±	0.000162584	6.76434e-05	±	0.00016315	7.91538e-05	±	4.16869e-05
356.2/4626		5.63788e-05	±	9.35662e-05	5.3722e-05	±	4.29585e-05	6.13538e-05	±	0.000124523	6.74712e-05	±	9.71746e-05
503.4/3448		4.28895e-05	±	0.000142501	5.44482e-05	±	0.00011104	3.33414e-05	±	9.48062e-05	2.197e-05	±	5.20259e-05
356.2/4487		5.11442e-05	±	0.000116103	5.72952e-05	±	5.95462e-05	5.30234e-05	±	6.97717e-05	4.63069e-05	±	5.97995e-05
224.1/4217		2.36419e-05	±	3.54838e-05	4.40282e-05	±	4.22546e-05	7.94239e-05	±	0.000164337	5.86138e-05	±	0.000106622
339.2/4375		1.95261e-05	±	2.87467e-05	5.40256e-05	±	0.000117702	6.52298e-05	±	0.000126388	6.23726e-05	±	0.000167455
359.3/3776		8.60788e-05	±	6.34518e-05	9.64583e-05	±	7.07384e-05	0.000104618	±	5.85711e-05	9.46678e-05	±	2.84983e-05
262.2/3312		4.93486e-05	±	0.000136268	8.81604e-05	±	0.00013954	8.259e-05	±	0.000156002	5.29261e-05	±	6.94544e-05
354.2/4542		1.2414e-05	±	3.16302e-05	3.37201e-05	±	4.63556e-05	6.45473e-05	±	0.000129464	6.20107e-05	±	0.000154292
431.2/4414		4.95021e-05	±	7.14828e-05	8.88069e-05	±	0.000148764	6.82029e-05	±	6.49746e-05	6.11768e-05	±	0.000130408
407.2/4616		3.50937e-05	±	6.79415e-05	4.44415e-05	±	3.65428e-05	5.52438e-05	±	7.18229e-05	7.46384e-05	±	0.000158073
227.2/3460		5.13411e-05	±	0.000133111	8.17433e-05	±	0.000212749	7.82061e-05	±	6.60272e-05	2.22775e-05	±	4.43389e-05
356.2/4516		6.85791e-05	±	0.000105476	7.99264e-05	±	3.16283e-05	6.3492e-05	±	6.93788e-05	7.25489e-05	±	7.93326e-05
202.1/2162		4.64033e-05	±	0.000144535	5.8889e-05	±	0.000149149	5.49328e-05	±	9.94958e-05	3.40245e-05	±	4.17734e-05
57/722		5.07912e-05	±	0.000221509	7.50409e-05	±	0.000187979	8.99457e-05	±	3.19977e-05	7.49616e-05	±	0.000207381
388.3/3671		1.20922e-05	±	2.66277e-05	3.48704e-05	±	5.98797e-05	5.9291e-05	±	0.000146402	3.1983e-05	±	6.74792e-05
159.1/3109		3.80144e-05	±	0.0001391	6.13886e-05	±	0.000181959	7.9126e-05	±	6.91567e-05	3.40885e-05	±	5.76766e-05
107.1/4259		2.25169e-05	±	5.32177e-05	3.89208e-05	±	4.92954e-05	7.1199e-05	±	0.000121565	5.71381e-05	±	8.76465e-05
66/1961		9.4583e-05	±	8.98605e-05	0.000123819	±	8.9853e-05	7.5266e-05	±	9.08288e-05	6.16527e-05	±	6.77909e-05
288.2/2978		5.69829e-05	±	0.000169102	4.98266e-05	±	8.88248e-05	2.05624e-05	±	4.45287e-05	2.72212e-05	±	6.07312e-05
295.1/737		5.48587e-05	±	9.49355e-05	7.4691e-05	±	8.96386e-05	7.36945e-05	±	5.39407e-05	7.12449e-05	±	9.98591e-05
184.1/1544		6.36096e-05	±	7.81565e-05	6.98416e-05	±	6.40871e-05	5.3595e-05	±	5.02987e-05	8.11797e-05	±	0.000105818
354.2/4390		2.09587e-05	±	2.24204e-05	4.60654e-05	±	6.14695e-05	6.24031e-05	±	7.68748e-05	5.40821e-05	±	7.73209e-05
295.1/4106		2.43504e-05	±	2.19069e-05	6.73636e-05	±	0.000109514	6.32972e-05	±	0.000111346	6.74478e-05	±	0.000148287
330.2/4327		2.30765e-05	±	3.60176e-05	5.66836e-05	±	0.000150728	7.07169e-05	±	0.00018558	6.49802e-05	±	7.31813e-05
85.1/4137		3.25727e-05	±	0.000148409	5.40811e-05	±	0.000166097	6.23142e-05	±	0.000111043	1.88541e-05	±	2.80046e-05
224.1/4329		6.78767e-05	±	0.000123764	0.000104841	±	0.000151619	0.00013242	±	0.000112824	0.000116202	±	0.000204587
416.3/3273		1.63039e-05	±	4.65001e-05	3.19115e-05	±	5.939e-05	5.39706e-05	±	0.000115632	2.90681e-05	±	6.52224e-05
85.2/2954		4.28079e-05	±	0.000187887	5.12869e-05	±	0.000193786	7.86263e-05	±	7.30315e-05	9.63483e-06	±	1.65416e-05
298.2/2568		3.23411e-05	±	7.77884e-05	5.65578e-05	±	7.03068e-05	5.50295e-05	±	0.000129301	5.33098e-05	±	1.49965e-05
354.2/4406		1.6012e-05	±	3.70112e-05	2.96802e-05	±	7.60264e-05	4.30554e-05	±	7.17512e-05	3.78481e-05	±	6.41073e-05
344.1/4615		3.92974e-05	±	7.99103e-05	4.00412e-05	±	4.15655e-05	5.72679e-05	±	7.7625e-05	5.32949e-05	±	0.000118635
97.2/2947		3.6281e-05	±	0.000171058	4.53168e-05	±	0.00017618	7.03535e-05	±	6.60481e-05	6.89044e-06	±	1.66031e-05
125.1/4442		2.21557e-05	±	7.09491e-05	4.63371e-05	±	9.68982e-05	6.64366e-05	±	7.70412e-05	4.5666e-05	±	5.17679e-05
213.2/4219		2.49641e-05	±	7.16401e-05	5.44034e-05	±	0.00011143	7.30827e-05	±	5.30756e-05	6.24156e-05	±	0.000142601
201.2/4214		2.61951e-05	±	7.14198e-05	5.22029e-05	±	0.000101465	6.50579e-05	±	4.46936e-05	5.64712e-05	±	0.000121665
57/749		3.81042e-05	±	0.000171671	5.12804e-05	±	0.000133293	6.56754e-05	±	2.1293e-05	5.79085e-05	±	0.000162004
107.1/4072		8.02654e-06	±	1.65219e-05	1.77988e-05	±	2.93731e-05	4.19743e-05	±	9.1825e-05	2.58816e-05	±	3.04709e-05
248.2/1790		7.02728e-05	±	0.000157694	4.85174e-05	±	0.000111983	3.59082e-05	±	6.88952e-05	2.7411e-05	±	4.65744e-05
339.3/3415		3.19205e-05	±	0.0001457	5.8473e-05	±	0.00015762	7.2558e-05	±	5.05995e-05	4.84312e-05	±	0.000132442
369.2/4352		1.45344e-05	±	2.90571e-05	3.59913e-05	±	4.51611e-05	4.55097e-05	±	7.22667e-05	4.05493e-05	±	5.86795e-05
379.2/4288		1.8329e-05	±	4.52496e-05	5.09039e-05	±	8.69364e-05	5.88772e-05	±	9.10059e-05	4.71047e-05	±	8.10546e-05
85.2/2045		2.16026e-05	±	0.00010398	3.97639e-05	±	0.000164176	5.92217e-05	±	5.48097e-05	7.58706e-06	±	1.1787e-05
240.1/1495		4.15392e-05	±	9.44992e-05	5.37536e-05	±	0.000110372	3.03517e-05	±	5.05396e-05	5.26028e-05	±	9.81474e-05
459.4/4748		3.50187e-05	±	0.000130924	4.09931e-05	±	0.00013443	6.5321e-05	±	5.18194e-05	1.30564e-05	±	1.66993e-05
242.1/4202		1.90945e-05	±	5.36304e-05	4.22246e-05	±	8.79973e-05	3.68272e-05	±	7.19377e-05	2.88292e-05	±	5.2823e-05
384.2/4270		9.08768e-06	±	2.11071e-05	1.34618e-05	±	1.43487e-05	4.36133e-05	±	5.73535e-05	4.51518e-05	±	6.03424e-05
240.1/959		4.23022e-05	±	9.78718e-05	5.98632e-05	±	0.000111843	6.72783e-05	±	7.6909e-05	4.81548e-05	±	0.000123968
85.2/3346		2.33993e-05	±	0.000122578	3.88027e-05	±	0.000156164	5.85585e-05	±	6.58048e-05	5.28041e-06	±	1.03643e-05
579.4/4428		8.34205e-06	±	2.29613e-05	1.60325e-05	±	2.12273e-05	2.00373e-05	±	4.91481e-05	1.58239e-05	±	4.65291e-05
185.1/4221		2.5044e-05	±	6.99211e-05	4.72548e-05	±	9.09796e-05	5.89894e-05	±	5.79146e-05	5.06526e-05	±	0.000109479
202.1/4413		3.12554e-05	±	4.91668e-05	4.34769e-05	±	7.62605e-05	3.60458e-05	±	5.1274e-05	3.16216e-05	±	5.49461e-05
98.1/1499		5.23215e-05	±	0.000131719	3.6744e-05	±	0.000185868	1.85968e-05	±	2.49771e-05	5.06485e-05	±	0.000176365
173.1/1929		3.3387e-05	±	6.53406e-05	4.51867e-05	±	7.80752e-05	5.51543e-05	±	8.93999e-05	5.59978e-05	±	4.27857e-05
371.2/4340		7.01366e-06	±	1.11547e-05	1.19727e-05	±	1.90166e-05	4.00379e-05	±	7.29323e-05	3.12915e-05	±	4.623e-05
66/2156		6.25111e-05	±	7.40936e-05	7.057e-05	±	7.52522e-05	5.40369e-05	±	4.6158e-05	8.19932e-05	±	6.22405e-05
199.1/2163		2.61769e-05	±	9.33844e-05	3.49021e-05	±	9.09697e-05	3.3433e-05	±	6.96982e-05	1.80091e-05	±	3.48239e-05
421.2/3928		1.07601e-05	±	4.00132e-05	1.92934e-05	±	3.37456e-05	3.29921e-05	±	5.87687e-05	2.64523e-05	±	3.93897e-05
172.2/1928		3.55426e-05	±	6.35204e-05	4.68571e-05	±	6.16162e-05	5.81337e-05	±	5.84603e-05	5.85668e-05	±	5.02535e-05
180.1/1418		7.43945e-05	±	0.000208723	7.05535e-05	±	6.90987e-05	6.36969e-05	±	0.000117105	3.07423e-05	±	6.48614e-05
421.3/2719		2.97603e-05	±	3.47541e-05	4.61987e-05	±	5.60086e-05	4.24639e-05	±	7.23836e-05	2.43685e-05	±	3.68528e-05
185.1/4618		2.32653e-05	±	3.47583e-05	3.24541e-05	±	2.91647e-05	6.80941e-05	±	7.87565e-05	6.62885e-05	±	0.000116828
818.9/4698		1.96934e-05	±	0.000148639	1.16515e-05	±	8.19706e-05	1.19389e-06	±	3.33177e-06	3.05794e-06	±	1.7699e-05
85.2/2524		2.25922e-05	±	9.94438e-05	3.10697e-05	±	0.000119673	4.60106e-05	±	5.38261e-05	5.69164e-06	±	7.89826e-06
473.3/4054		8.3041e-06	±	1.3665e-05	2.78434e-05	±	9.13206e-05	3.08514e-06	±	1.19439e-05	4.65329e-06	±	8.68357e-06
242.3/2469		3.4168e-05	±	9.87957e-05	2.9508e-05	±	7.28915e-05	4.65222e-05	±	6.31567e-05	3.21159e-05	±	1.99053e-05
388.3/3793		1.52764e-05	±	5.6042e-05	2.61552e-05	±	3.05625e-05	2.82178e-05	±	9.16672e-05	8.8402e-06	±	3.40054e-05
186.2/1019		2.56117e-05	±	2.81565e-05	4.456e-05	±	6.78352e-05	4.65349e-05	±	3.25272e-05	2.90115e-05	±	2.74161e-05
214.1/2185		1.21979e-05	±	5.4569e-05	2.60635e-05	±	5.81771e-05	3.50557e-05	±	7.76578e-05	1.96088e-05	±	4.95483e-05
202.2/1220		3.02772e-05	±	3.69579e-05	4.36011e-05	±	5.07764e-05	4.36256e-05	±	3.38664e-05	5.46318e-05	±	8.04668e-05
288.2/2459		4.208e-05	±	8.28891e-05	5.00087e-05	±	8.86355e-05	3.84773e-05	±	6.56872e-05	3.2662e-05	±	6.14693e-05
352.2/4261		1.37803e-05	±	3.51932e-05	2.69372e-05	±	6.33527e-05	1.93988e-05	±	4.0398e-05	1.65455e-05	±	4.21479e-05
417.2/4625		1.51243e-05	±	3.84318e-05	2.44631e-05	±	7.42272e-05	2.67991e-05	±	2.3771e-05	2.59152e-05	±	3.95479e-05
260.1/4246		1.63016e-05	±	3.28556e-05	3.57083e-05	±	4.74104e-05	3.61607e-05	±	7.04129e-05	3.11835e-05	±	3.98505e-05
424.3/4064		6.28219e-06	±	2.12663e-05	1.93124e-05	±	5.64155e-05	2.82259e-05	±	5.09633e-05	2.1878e-05	±	4.17944e-05
108/888		5.96778e-06	±	1.43049e-05	2.64397e-05	±	8.48598e-05	1.73806e-05	±	3.61725e-05	1.55786e-05	±	4.33859e-05
242.2/4078		2.84761e-05	±	4.96084e-05	5.12703e-05	±	5.26846e-05	3.64454e-05	±	5.44323e-05	2.81426e-05	±	6.79591e-05
84/1960		3.49638e-05	±	4.92358e-05	5.05513e-05	±	4.08116e-05	2.7212e-05	±	4.12728e-05	1.53824e-05	±	3.18779e-05
237.2/3662		3.27586e-05	±	4.84377e-05	4.78521e-05	±	7.44882e-05	3.51716e-05	±	3.75545e-05	5.13843e-06	±	6.75656e-06
359.3/3815		2.54842e-05	±	1.25653e-05	3.186e-05	±	3.75132e-05	3.65526e-05	±	3.07607e-05	3.09654e-05	±	2.21115e-05
365/4391		4.71504e-06	±	1.59661e-05	1.30742e-05	±	3.25401e-05	1.59236e-05	±	2.60364e-05	2.44319e-05	±	2.98182e-05
288.2/2439		4.09803e-05	±	7.52118e-05	5.36365e-05	±	5.89078e-05	3.15656e-05	±	2.19443e-05	3.39016e-05	±	2.22353e-05
338.2/2888		2.8614e-05	±	7.82369e-05	5.10341e-05	±	4.13257e-05	3.77213e-05	±	8.21676e-05	2.98089e-05	±	3.1472e-05
486.4/4363		1.08472e-05	±	2.33731e-05	2.32695e-05	±	3.43112e-05	1.8375e-05	±	3.19274e-05	1.8131e-05	±	2.35834e-05
336.1/1316		1.10647e-05	±	1.58283e-05	3.14729e-05	±	4.35814e-05	2.47243e-05	±	6.39077e-05	3.1214e-05	±	6.19309e-05
374.3/3777		3.80779e-05	±	1.36338e-05	3.88509e-05	±	4.83545e-05	2.39995e-05	±	6.14814e-05	3.80092e-05	±	1.40313e-05
136.1/1475		5.39341e-05	±	4.95331e-05	5.32033e-05	±	4.90543e-05	5.22555e-05	±	3.73636e-05	5.36572e-05	±	5.27518e-05
445.3/2603		1.10212e-05	±	2.54405e-05	1.59316e-05	±	1.83486e-05	2.38997e-05	±	8.3785e-05	2.12151e-05	±	4.1357e-05
140.1/1472		2.1598e-05	±	7.01877e-05	3.8789e-05	±	8.44385e-05	4.26045e-05	±	1.34644e-05	3.97173e-05	±	0.000100275
370.2/4334		1.12916e-05	±	2.91267e-05	2.40988e-05	±	2.22268e-05	2.36272e-05	±	5.45839e-05	1.97253e-05	±	3.61873e-05
70.1/1595		7.7786e-06	±	4.23606e-05	8.70659e-06	±	2.75285e-05	2.07834e-05	±	5.45263e-05	2.65863e-05	±	7.7537e-05
127.2/2711		2.5459e-05	±	2.82702e-05	3.74129e-05	±	4.37077e-05	3.86759e-05	±	4.06453e-05	3.71056e-05	±	6.77897e-05
411.2/4430		9.14425e-06	±	2.42138e-05	2.61989e-05	±	4.85732e-05	1.9831e-05	±	3.09534e-05	1.98552e-05	±	3.75886e-05
248.1/952		2.1189e-05	±	4.01027e-05	2.78698e-05	±	3.98962e-05	2.49091e-05	±	1.11889e-05	2.74119e-05	±	3.65658e-05
354.2/3200		1.82015e-05	±	4.75115e-05	2.8697e-05	±	4.17008e-05	2.13833e-05	±	6.3954e-05	1.86124e-05	±	2.98305e-05
476.2/4435		8.48838e-06	±	2.15425e-05	2.19078e-05	±	2.79045e-05	1.48979e-05	±	3.07912e-05	1.29413e-05	±	9.93826e-06
152.1/989		3.07864e-05	±	5.52659e-05	3.78583e-05	±	2.73948e-05	2.90785e-05	±	1.59116e-05	2.97622e-05	±	2.04339e-05
98.1/1888		2.39736e-05	±	4.20092e-05	2.67962e-05	±	1.90931e-05	2.95734e-05	±	2.78302e-05	2.8862e-05	±	4.61981e-05
196.1/1511		1.5647e-05	±	2.21534e-05	2.63302e-05	±	4.18017e-05	2.81812e-05	±	4.43515e-05	2.63032e-05	±	4.67474e-05
699.8/4439		1.12441e-06	±	5.64278e-06	2.79301e-06	±	1.01082e-05	8.71393e-06	±	4.79303e-05	3.01893e-06	±	5.61176e-06
532.4/4210		3.15006e-06	±	1.096e-05	8.35375e-06	±	1.77978e-05	1.40963e-05	±	2.79037e-05	8.93907e-06	±	1.80008e-05
443.3/4616		9.45723e-06	±	3.30298e-05	1.63042e-05	±	4.42983e-05	2.66861e-05	±	2.89052e-05	9.64089e-06	±	1.65932e-05
518.4/4408		4.809e-06	±	1.09613e-05	1.13028e-05	±	7.99604e-06	1.0706e-05	±	2.21607e-05	1.0752e-05	±	1.52872e-05
494.3/2817		7.46825e-06	±	1.55656e-05	1.33125e-05	±	1.84861e-05	1.31937e-05	±	2.58637e-05	1.05788e-05	±	2.14208e-05
140.1/2022		1.22199e-05	±	1.60896e-05	2.59275e-05	±	3.6498e-05	1.95768e-05	±	2.24647e-05	1.82791e-05	±	2.95901e-05
200.1/2163		1.17639e-05	±	5.31245e-05	1.84068e-05	±	4.21014e-05	1.93718e-05	±	4.14837e-05	9.77966e-06	±	1.81295e-05
492.4/4426		8.69954e-06	±	1.63237e-05	1.24491e-05	±	1.92368e-05	1.53708e-05	±	2.22419e-05	1.38398e-05	±	3.51361e-05
589.4/4343		3.64101e-06	±	1.07111e-05	1.15343e-05	±	2.63672e-05	1.10075e-05	±	3.33659e-05	8.19163e-06	±	2.05981e-05
140.1/1527		6.0407e-06	±	1.43458e-05	1.68405e-05	±	4.51441e-05	1.44662e-05	±	1.74815e-05	2.09713e-05	±	2.93088e-05
202.1/1015		2.22818e-05	±	1.42889e-05	2.72913e-05	±	1.34675e-05	2.49942e-05	±	3.03564e-05	2.55746e-05	±	2.37523e-05
533.4/4165		4.24649e-06	±	8.00605e-06	8.30204e-06	±	3.08132e-05	1.05919e-05	±	2.62771e-05	9.52681e-06	±	1.58513e-05
408.2/4100		9.21338e-06	±	2.58472e-05	1.95925e-05	±	2.2318e-05	1.4114e-05	±	3.19157e-05	1.01212e-05	±	3.55035e-05
778.9/4433		4.31619e-06	±	1.09086e-05	9.43597e-06	±	1.41551e-05	3.6661e-06	±	1.02583e-05	4.01727e-06	±	8.63719e-06
815.8/4629		7.2506e-06	±	2.05313e-05	1.14962e-05	±	1.06655e-05	1.11604e-05	±	4.04589e-05	8.71862e-06	±	2.66299e-05
487.4/4363		5.3048e-06	±	1.50266e-05	1.48359e-05	±	8.46623e-06	1.07377e-05	±	2.56231e-05	1.11092e-05	±	2.01557e-05
534.5/4171		3.92874e-06	±	1.57905e-05	5.7676e-06	±	8.08835e-06	9.15346e-06	±	3.84346e-05	5.9389e-06	±	9.9735e-06
541.6/3658		7.22678e-06	±	1.87466e-05	1.11279e-05	±	3.02541e-05	3.26676e-06	±	9.65477e-06	2.98205e-06	±	6.51011e-06
699.6/4428		3.63201e-06	±	1.44657e-05	7.54629e-06	±	1.13294e-05	9.04504e-06	±	9.32768e-06	8.78293e-06	±	3.42639e-05
360.2/2613		7.64372e-06	±	8.69444e-06	1.68033e-05	±	3.68464e-05	1.34474e-05	±	3.10114e-05	1.8127e-05	±	2.4577e-05
569.6/4239		1.92078e-06	±	3.48199e-06	4.16058e-06	±	3.04088e-06	7.54479e-06	±	1.75154e-05	6.57283e-06	±	1.1807e-05
624.6/4495		1.32723e-06	±	2.49149e-06	6.87138e-06	±	1.18023e-05	1.04811e-05	±	1.84729e-05	7.20365e-06	±	1.75928e-05
98.1/1328		1.07346e-05	±	1.47383e-05	1.56672e-05	±	1.92318e-05	1.96158e-05	±	2.24834e-05	1.62418e-05	±	1.54642e-05
457.2/4324		3.96787e-06	±	6.48826e-06	1.01903e-05	±	1.8251e-05	9.19028e-06	±	7.50839e-06	7.25702e-06	±	1.8918e-05
740.9/3937		2.02813e-06	±	6.34105e-06	3.59904e-06	±	4.80911e-06	8.82977e-06	±	7.57068e-06	7.10469e-06	±	1.49619e-05
500.4/4415		2.90806e-06	±	6.26328e-06	5.84605e-06	±	1.14018e-05	8.93411e-06	±	1.92128e-05	9.09081e-06	±	1.41734e-05
352.2/1364		7.16961e-06	±	2.30592e-05	9.37454e-06	±	1.59549e-05	1.07128e-05	±	1.59013e-05	1.27056e-05	±	2.7579e-05
514.4/4294		2.83936e-06	±	6.67627e-06	7.24207e-06	±	1.16959e-05	7.95383e-06	±	2.36498e-05	5.46584e-06	±	1.95058e-05
474.4/4193		2.973e-06	±	8.23482e-06	7.18048e-06	±	1.6455e-05	5.67974e-06	±	8.29684e-06	4.5961e-06	±	9.29433e-06
822.9/4234		1.60868e-06	±	5.19777e-06	4.63161e-06	±	8.03419e-06	3.02137e-06	±	1.61726e-05	4.54005e-06	±	6.39633e-06
511.4/2639		4.48855e-06	±	1.14522e-05	5.61187e-06	±	4.78586e-06	8.43751e-06	±	2.3173e-05	6.97955e-06	±	1.30034e-05
729.9/4376		1.60662e-06	±	4.61702e-06	4.74702e-06	±	6.34955e-06	4.56696e-06	±	9.4271e-06	5.41284e-06	±	1.47505e-05
411.2/4049		2.98847e-06	±	1.22974e-05	7.8181e-06	±	1.1907e-05	7.8647e-06	±	1.93827e-05	5.89262e-06	±	2.24705e-05
573.4/4159		1.77797e-06	±	3.72515e-06	4.38268e-06	±	7.98146e-06	3.52881e-06	±	7.51667e-06	3.48878e-06	±	5.54811e-06
590.5/4342		1.43711e-06	±	2.85969e-06	5.96076e-06	±	1.01358e-05	7.21913e-06	±	2.22619e-05	3.58029e-06	±	1.17951e-05
484.4/4457		2.29909e-06	±	6.01673e-06	7.75839e-06	±	8.0818e-06	4.59684e-06	±	9.73947e-06	4.83182e-06	±	1.07345e-05
561.5/4151		1.9267e-06	±	3.37754e-06	5.28519e-06	±	1.14649e-05	1.98107e-06	±	2.36879e-06	1.60935e-06	±	3.52685e-06
673.6/4252		1.68749e-06	±	4.54498e-06	4.53985e-06	±	8.82238e-06	4.95236e-06	±	1.07449e-05	6.20399e-06	±	1.57192e-05
699.7/4468		2.71717e-06	±	7.23124e-06	6.32003e-06	±	8.70521e-06	7.48073e-06	±	1.3344e-05	5.48874e-06	±	9.77616e-06
604.6/4515		3.53517e-06	±	6.15507e-06	5.97314e-06	±	6.28498e-06	5.46436e-06	±	5.23321e-06	4.92061e-06	±	1.40646e-05
684.6/4434		1.43187e-06	±	5.08681e-06	4.46897e-06	±	7.05946e-06	2.46967e-06	±	2.14559e-06	3.03925e-06	±	6.84902e-06
1011.9/4727		2.65186e-07	±	1.62611e-06	9.75855e-07	±	3.02532e-06	3.21002e-06	±	1.53607e-05	4.48216e-06	±	3.56478e-05
733.8/4124		1.42524e-06	±	3.8692e-06	4.61315e-06	±	6.42536e-06	2.78587e-06	±	6.16141e-06	2.81744e-06	±	1.18714e-06
533.5/3449		4.07091e-06	±	1.42887e-05	4.28952e-06	±	1.19879e-05	3.55293e-06	±	1.72363e-05	1.97516e-06	±	5.80437e-06
514.2/4409		2.12797e-06	±	7.58465e-06	3.82458e-06	±	6.21176e-06	3.91669e-06	±	7.87944e-06	3.13395e-06	±	6.39007e-06
633.7/4627		5.78311e-07	±	1.94869e-06	4.20642e-06	±	8.54088e-06	4.7392e-06	±	1.27379e-05	2.88424e-06	±	1.27006e-05
734.8/4127		6.38955e-07	±	2.81582e-06	2.56273e-06	±	6.39519e-06	3.35955e-06	±	1.54146e-05	2.0295e-06	±	4.41376e-06
658.8/4253		1.59048e-06	±	4.12897e-06	2.96507e-06	±	3.88222e-06	4.03739e-06	±	8.92321e-06	2.76855e-06	±	1.08493e-05
625.6/4494		8.98825e-07	±	2.18757e-06	3.92639e-06	±	6.74346e-06	6.26833e-06	±	5.38343e-06	3.17179e-06	±	9.42072e-06
550.4/4437		1.57911e-06	±	3.46581e-06	4.16597e-06	±	6.52816e-06	3.14898e-06	±	8.26059e-06	3.74208e-06	±	6.70576e-06
760.6/4305		9.89886e-07	±	2.59385e-06	2.41097e-06	±	4.24162e-06	2.22696e-06	±	4.58028e-06	1.38927e-06	±	4.33519e-06
668.6/4531		1.39531e-06	±	3.09249e-06	2.49143e-06	±	5.68549e-06	3.4239e-06	±	1.0513e-05	1.80968e-06	±	6.01193e-06
589.4/4318		1.56371e-06	±	2.62037e-06	4.50445e-06	±	7.12089e-06	3.533e-06	±	5.71347e-06	2.21944e-06	±	4.3301e-06
895.7/4165		1.53166e-06	±	6.30119e-06	2.66207e-06	±	9.9643e-06	2.75629e-06	±	7.42189e-06	2.57672e-06	±	8.64722e-06
742.8/3936		1.23196e-06	±	6.44275e-06	1.24471e-06	±	2.77308e-06	3.50069e-06	±	4.98653e-06	2.83388e-06	±	6.79473e-06
520.4/4407		1.70261e-06	±	5.92917e-06	3.93073e-06	±	2.7269e-06	3.78718e-06	±	2.89718e-06	3.14173e-06	±	4.81967e-06
560.4/4415		1.54941e-06	±	3.6311e-06	2.65023e-06	±	2.44267e-06	3.39493e-06	±	6.64796e-06	2.6719e-06	±	4.46597e-06
848.9/4517		1.35115e-06	±	4.67492e-06	2.56812e-06	±	5.81084e-06	2.91412e-08	±	1.29348e-07	1.11391e-07	±	6.17025e-07
589.4/4277		1.93419e-06	±	3.78234e-06	3.39525e-06	±	3.48833e-06	2.99712e-06	±	9.12567e-06	2.33722e-06	±	6.72416e-06
876.7/4279		3.93819e-07	±	1.76613e-06	5.93833e-07	±	1.72239e-06	5.64204e-07	±	3.37164e-06	1.70424e-06	±	4.39256e-06
678.6/4131		4.85108e-07	±	4.41401e-07	1.87115e-06	±	2.56245e-06	3.27226e-06	±	7.29866e-06	2.45411e-06	±	4.20442e-06
637.7/4349		1.11731e-06	±	2.95814e-06	2.43765e-06	±	4.11409e-06	2.94434e-06	±	6.23984e-06	3.2144e-06	±	1.40413e-05
878.2/4272		2.80535e-07	±	6.2204e-07	6.43192e-07	±	9.05861e-07	6.99275e-07	±	1.3453e-06	1.17936e-06	±	1.84363e-06
728.9/4285		5.56088e-07	±	1.79016e-06	3.07315e-06	±	1.26488e-05	8.70484e-07	±	2.68021e-06	1.60855e-06	±	1.58217e-06
630.4/4116		1.04316e-06	±	2.44523e-06	1.89194e-06	±	3.00487e-06	2.51417e-06	±	6.42386e-06	3.70928e-06	±	5.86601e-06
811.9/4628		1.04483e-06	±	3.39861e-06	2.31852e-06	±	3.52033e-06	1.38834e-06	±	4.24385e-06	1.58015e-06	±	4.02599e-06
623.5/4466		1.1591e-06	±	2.52516e-06	2.91935e-06	±	3.13971e-06	2.35419e-06	±	4.69919e-06	2.47113e-06	±	7.4286e-06
571.4/4176		6.53207e-07	±	1.43857e-06	1.93485e-06	±	3.08698e-06	2.39694e-06	±	5.70682e-06	1.15792e-06	±	2.99683e-06
849.9/4514		1.17066e-06	±	2.70787e-06	2.13133e-06	±	2.95739e-06	8.83833e-08	±	3.21815e-07	1.30824e-07	±	1.00599e-06
689.6/4730		1.71145e-07	±	6.3476e-07	7.70448e-07	±	2.10358e-06	1.04404e-06	±	4.82711e-06	5.33803e-07	±	2.26247e-06
748.7/4196		7.97227e-07	±	1.87813e-06	8.63734e-07	±	1.41067e-06	1.3309e-06	±	4.81879e-06	1.86754e-06	±	3.96188e-06
865.9/4389		2.73302e-07	±	1.57751e-06	7.22956e-07	±	2.2041e-06	1.10627e-07	±	3.37358e-07	1.51619e-07	±	7.52969e-07
735.7/4124		6.49808e-07	±	2.4082e-06	1.42679e-06	±	3.30215e-06	6.59418e-07	±	2.69813e-06	1.05999e-06	±	1.54317e-06
703.7/4733		1.49356e-07	±	6.45207e-07	5.58462e-07	±	1.89902e-06	6.19129e-07	±	2.74176e-06	6.39414e-07	±	2.26989e-06
898.7/4162		1.74857e-07	±	6.14081e-07	5.16044e-07	±	4.96592e-07	1.02824e-06	±	5.73859e-06	4.1642e-07	±	8.8744e-07
899.1/4163		3.20173e-07	±	1.18967e-06	3.24597e-07	±	8.15397e-07	4.98109e-07	±	2.12979e-06	5.29158e-07	±	1.80559e-06
692.7/4627		3.14612e-07	±	1.08135e-06	4.14604e-07	±	5.76054e-07	3.2249e-07	±	1.03152e-06	2.1188e-07	±	1.40194e-06
873.8/3335		5.22137e-07	±	1.96595e-06	9.49068e-07	±	4.81605e-07	5.87489e-07	±	2.35548e-06	5.58684e-07	±	1.55758e-06
1050.1/4467		2.15459e-07	±	6.83541e-07	3.2045e-07	±	6.15114e-07	5.14786e-07	±	1.30303e-06	6.36022e-07	±	1.28808e-06
900/4161		1.55337e-07	±	4.91439e-07	1.75748e-07	±	6.00414e-07	3.4474e-07	±	4.78085e-07	1.72518e-07	±	6.85158e-07
808.9/4167		4.39947e-08	±	1.88015e-07	1.97744e-07	±	9.1059e-07	4.88917e-07	±	8.5009e-07	2.99199e-07	±	9.76649e-07
