# Supplementary material for: Targeted Metabolic Profiles of the Leaves and Xylem Sap of Two Sugarcane Genotypes Infected with the Vascular Bacterial Pathogen Leifsonia xyli subsp. xyli
Source: Metabolites. 2021 Apr 12;11(4):234. doi: 10.3390/metabo11040234 (PMC8069384; doi:10.3390/metabo11040234)
Supplement: Supplementary file 1 [file metabolites-11-00234-s001.zip › metabolites-1171516-supp-final/Table S2.xlsx]

## Sheet: Sheet1
	Table S2. Metabolites of sugarcane sap mock-inoculated or Lxx-inoculated (I) from susceptible (S) or resistant (R) plants to RS at 30 and 120 days after inoculations (DAI). Data are the average concentration expressed in pmol/mg of dry weight of four biological replicates (except R at 120 DAI, n=3) ± standard deviation (SD). Cells highlighted in grey indicate statistical significance (p<0.05).
Chemical class	Treatment	S	R	S	R		S	SI	S	SI		R	RI	R	RI
	DAI	30	30	120	120		30	30	120	120		30	30	120	120
Sugar and sugar alcohol	Maltose	1.93E+00 ± 9.18E-01	3.13E+00 ± 2.21E+00	9.36E+00 ± 4.68E+00	1.20E+01 ± 6.46E+00		1.93E+00 ± 9.18E-01	3.03E+00 ± 1.02E+00	9.36E+00 ± 4.68E+00	1.08E+01 ± 6.52E+00		3.13E+00 ± 2.21E+00	3.03E+00 ± 2.58E+00	1.20E+01 ± 6.46E+00	1.23E+01 ± 1.08E+01
	Ribose	2.26E+01 ± 1.36E+01	1.44E+01 ± 7.14E+00	1.08E+01 ± 6.82E+00	1.44E+01 ± 4.67E+00		2.26E+01 ± 1.36E+01	1.42E+01 ± 5.40E+00	1.08E+01 ± 6.82E+00	8.60E+00 ± 4.45E+00		1.44E+01 ± 7.14E+00	1.03E+01 ± 3.01E+00	1.44E+01 ± 4.67E+00	1.11E+01 ± 2.63E+00
	Erythritol/Threitol	2.81E+00 ± 7.61E-01	1.68E+00 ± 6.02E-01	5.13E+00 ± 1.39E+00	5.62E+00 ± 2.54E+00		2.81E+00 ± 7.61E-01	2.07E+00 ± 4.45E-01	5.13E+00 ± 1.39E+00	6.25E+00 ± 3.93E+00		1.68E+00 ± 6.02E-01	1.44E+00 ± 5.79E-01	5.62E+00 ± 2.54E+00	4.45E+00 ± 2.25E+00
	Glycerol	1.24E+01 ± 4.07E+00	8.45E+00 ± 1.11E+00	2.60E+00 ± 3.36E-01	5.44E+00 ± 9.67E-01		1.24E+01 ± 4.07E+00	8.48E+00 ± 1.59E+00	2.60E+00 ± 3.36E-01	1.27E+01 ± 1.82E+01		8.45E+00 ± 1.11E+00	8.21E+00 ± 5.78E+00	5.44E+00 ± 9.67E-01	7.03E+00 ± 4.57E+00
	Sorbitol	6.80E+00 ± 2.83E+00	4.14E+00 ± 1.58E+00	3.18E+00 ± 6.32E-01	9.92E+00 ± 3.84E+00		6.80E+00 ± 2.83E+00	5.42E+00 ± 4.35E+00	3.18E+00 ± 6.32E-01	3.23E+00 ± 7.60E-01		4.14E+00 ± 1.58E+00	4.26E+00 ± 1.95E+00	9.92E+00 ± 3.84E+00	6.32E+00 ± 2.27E+00
	Inositol	1.98E+00 ± 6.82E-01	2.22E+00 ± 1.06E+00	6.33E-01 ± 3.42E-01	1.12E+00 ± 1.93E-01		1.98E+00 ± 6.82E-01	1.79E+00 ± 5.01E-01	6.33E-01 ± 3.42E-01	4.64E-01 ± 1.33E-01		2.22E+00 ± 1.06E+00	1.62E+00 ± 6.11E-01	1.12E+00 ± 1.93E-01	9.63E-01 ± 4.12E-01
	Sucrose	6.08E+00 ± 4.24E+00	2.24E+00 ± 1.35E+00	4.19E+00 ± 3.41E+00	2.56E+00 ± 1.43E+00		6.08E+00 ± 4.24E+00	4.10E+00 ± 1.04E+00	4.19E+00 ± 3.41E+00	3.96E+00 ± 3.50E+00		2.24E+00 ± 1.35E+00	4.12E+00 ± 2.12E+00	2.56E+00 ± 1.43E+00	2.32E+00 ± 1.02E+00
	Glucose	6.71E+00 ± 1.98E+00	8.00E+00 ± 4.08E+00	3.94E+00 ± 2.07E+00	1.87E+01 ± 2.00E+01		6.71E+00 ± 1.98E+00	4.56E+00 ± 1.56E+00	3.94E+00 ± 2.07E+00	4.03E+00 ± 2.05E+00		8.00E+00 ± 4.08E+00	4.80E+00 ± 2.07E+00	1.87E+01 ± 2.00E+01	2.27E+01 ± 2.62E+01
	Fructose	1.19E+01 ± 3.71E+00	1.68E+01 ± 1.23E+01	9.81E+00 ± 6.81E+00	4.15E+01 ± 3.88E+01		1.19E+01 ± 3.71E+00	8.75E+00 ± 2.27E+00	9.81E+00 ± 6.81E+00	7.40E+00 ± 4.12E+00		1.68E+01 ± 1.23E+01	9.66E+00 ± 5.48E+00	4.15E+01 ± 3.88E+01	6.44E+01 ± 5.90E+01
	Trehalose	2.40E-01 ± 6.58E-02	2.83E-01 ± 1.87E-01	7.87E-01 ± 5.15E-01	8.84E-01 ± 4.79E-01		2.40E-01 ± 6.58E-02	1.94E-01 ± 8.94E-02	7.87E-01 ± 5.15E-01	8.34E-01 ± 4.75E-01		2.83E-01 ± 1.87E-01	2.08E-01 ± 1.20E-01	8.84E-01 ± 4.79E-01	9.00E-01 ± 7.06E-01
	Arabinose/Xylose	4.78E+00 ± 1.03E+00	6.27E+00 ± 3.71E+00	3.56E+00 ± 1.57E+00	5.28E+00 ± 1.28E+00		4.78E+00 ± 1.03E+00	3.96E+00 ± 2.04E+00	3.56E+00 ± 1.57E+00	2.86E+00 ± 4.98E-01		6.27E+00 ± 3.71E+00	3.38E+00 ± 1.57E+00	5.28E+00 ± 1.28E+00	5.66E+00 ± 2.63E+00
	Pentitols	1.56E+00 ± 9.38E-01	1.42E+00 ± 5.82E-01	1.29E+00 ± 5.90E-01	3.06E+00 ± 1.97E+00		1.56E+00 ± 9.38E-01	6.47E-01 ± 1.85E-01	1.29E+00 ± 5.90E-01	9.79E-01 ± 5.90E-01		1.42E+00 ± 5.82E-01	7.13E-01 ± 2.95E-01	3.06E+00 ± 1.97E+00	1.61E+00 ± 9.66E-01
Phenolics, flavonoids, alkaloids and hormones	Coniferaldehyde	2.47E-03 ± 9.59E-04	2.00E-03 ± 6.91E-04	2.06E-03 ± 5.78E-04	2.07E-03 ± 6.16E-04		2.47E-03 ± 9.59E-04	1.62E-03 ± 4.32E-04	2.06E-03 ± 5.78E-04	2.34E-03 ± 9.85E-04		2.00E-03 ± 6.91E-04	7.95E-03 ± 1.19E-02	2.07E-03 ± 6.16E-04	2.12E-03 ± 7.42E-04
	Coumaric acid	1.76E-02 ± 7.60E-04	8.47E-02 ± 5.55E-02	3.16E-02 ± 6.07E-03	4.59E-02 ± 3.93E-02		1.76E-02 ± 7.60E-04	3.11E-02 ± 1.17E-02	3.16E-02 ± 6.07E-03	4.00E-02 ± 3.37E-02		8.47E-02 ± 5.55E-02	2.48E-02 ± 1.07E-02	4.59E-02 ± 3.93E-02	3.61E-02 ± 2.12E-02
	Dihydrokaempferol	1.58E-04 ± 1.47E-05	1.79E-04 ± 1.35E-04	3.98E-04 ± 5.23E-04	3.27E-04 ± 4.09E-04		1.58E-04 ± 1.47E-05	1.41E-04 ± 4.40E-05	3.98E-04 ± 5.23E-04	1.63E-04 ± 9.38E-05		1.79E-04 ± 1.35E-04	1.69E-02 ± 3.36E-02	3.27E-04 ± 4.09E-04	1.88E-04 ± 5.66E-05
	Ferulic acid	3.17E-03 ± 7.77E-04	9.18E-03 ± 9.65E-03	6.44E-03 ± 9.92E-04	8.16E-03 ± 2.45E-03		3.17E-03 ± 7.77E-04	1.97E-03 ± 1.22E-03	6.44E-03 ± 9.92E-04	9.38E-03 ± 1.95E-03		9.18E-03 ± 9.65E-03	3.62E-03 ± 3.41E-03	8.16E-03 ± 2.45E-03	1.35E-02 ± 3.64E-03
	Sinapaldehyde	2.37E-04 ± 1.03E-04	5.29E-04 ± 1.03E-04	9.32E-04 ± 6.07E-04	1.05E-03 ± 3.00E-04		2.37E-04 ± 1.03E-04	1.67E-04 ± 4.63E-05	9.32E-04 ± 6.07E-04	1.10E-03 ± 4.98E-04		5.29E-04 ± 1.03E-04	2.82E-04 ± 1.23E-04	1.05E-03 ± 3.00E-04	1.19E-03 ± 7.79E-04
	Syringic acid	5.99E-03 ± 3.62E-03	3.43E-02 ± 2.20E-02	1.70E-02 ± 1.66E-02	2.21E-02 ± 1.13E-02		5.99E-03 ± 3.62E-03	4.70E-03 ± 2.57E-03	1.70E-02 ± 1.66E-02	2.09E-02 ± 9.79E-03		3.43E-02 ± 2.20E-02	4.57E-03 ± 2.60E-03	2.21E-02 ± 1.13E-02	1.58E-02 ± 6.93E-03
	Abscisic acid	7.16E-04 ± 2.37E-04	7.64E-04 ± 4.78E-04	5.18E-03 ± 3.02E-03	3.07E-03 ± 1.98E-03		7.16E-04 ± 2.37E-04	3.14E-04 ± 7.03E-05	5.18E-03 ± 3.02E-03	4.54E-03 ± 1.71E-03		7.64E-04 ± 4.78E-04	3.04E-04 ± 1.97E-04	3.07E-03 ± 1.98E-03	2.67E-03 ± 5.88E-04
	Salicylic acid	6.21E-02 ± 3.85E-02	9.74E-02 ± 7.12E-02	6.33E-02 ± 2.18E-02	5.54E-02 ± 2.46E-02		6.21E-02 ± 3.85E-02	8.14E-02 ± 1.95E-02	6.33E-02 ± 2.18E-02	1.01E-01 ± 1.25E-01		9.74E-02 ± 7.12E-02	4.80E-02 ± 7.15E-03	5.54E-02 ± 2.46E-02	4.20E-02 ± 2.59E-02
	Rhamnosylisoorientin	2.54E-04 ± 1.46E-04	1.31E-02 ± 1.47E-02	4.91E-03 ± 4.14E-03	1.53E-02 ± 1.41E-02		2.54E-04 ± 1.46E-04	1.31E-04 ± 5.78E-05	4.91E-03 ± 4.14E-03	1.25E-02 ± 1.49E-02		1.31E-02 ± 1.47E-02	3.45E-04 ± 2.52E-04	1.53E-02 ± 1.41E-02	1.60E-02 ± 2.76E-02
	Isovitexin/Vitexin	1.12E-04 ± 1.61E-04	1.58E-03 ± 2.06E-03	6.13E-04 ± 4.16E-04	1.77E-03 ± 9.44E-04		1.12E-04 ± 1.61E-04	7.50E-05 ± 1.07E-04	6.13E-04 ± 4.16E-04	7.05E-04 ± 5.91E-04		1.58E-03 ± 2.06E-03	9.13E-05 ± 4.72E-05	1.77E-03 ± 9.44E-04	1.25E-03 ± 1.60E-03
	4-Hydroxybenzoic acid	1.09E-01 ± 1.05E-01	1.57E-01 ± 4.82E-02	5.16E-02 ± 1.67E-02	4.42E-02 ± 1.15E-02		1.09E-01 ± 1.05E-01	5.89E-02 ± 5.84E-02	5.16E-02 ± 1.67E-02	4.41E-02 ± 1.46E-02		1.57E-01 ± 4.82E-02	6.53E-02 ± 3.67E-02	4.42E-02 ± 1.15E-02	3.84E-02 ± 1.15E-02
	Luteolin-7-O-glucoside	4.93E-04 ± 2.14E-04	8.78E-05 ± 1.46E-05	2.96E-04 ± 1.61E-04	4.52E-04 ± 7.20E-04		4.93E-04 ± 2.14E-04	1.88E-04 ± 4.52E-05	2.96E-04 ± 1.61E-04	3.45E-04 ± 2.02E-04		8.78E-05 ± 1.46E-05	9.66E-05 ± 4.78E-05	4.52E-04 ± 7.20E-04	1.34E-03 ± 1.83E-03
	Orientin	3.76E-04 ± 1.05E-04	7.80E-03 ± 8.54E-03	1.62E-03 ± 1.73E-03	1.64E-02 ± 2.04E-02		3.76E-04 ± 1.05E-04	3.33E-04 ± 1.63E-04	1.62E-03 ± 1.73E-03	2.90E-03 ± 3.59E-03		7.80E-03 ± 8.54E-03	2.99E-04 ± 2.81E-04	1.64E-02 ± 2.04E-02	2.84E-02 ± 5.27E-02
	Isoorientin	6.82E-04 ± 9.92E-05	5.64E-02 ± 6.31E-02	1.58E-02 ± 1.55E-02	1.67E-01 ± 2.08E-01		6.82E-04 ± 9.92E-05	5.38E-04 ± 3.98E-04	1.58E-02 ± 1.55E-02	4.55E-02 ± 6.69E-02		5.64E-02 ± 6.31E-02	1.49E-03 ± 4.14E-04	1.67E-01 ± 2.08E-01	2.05E-01 ± 3.81E-01
	Caffeine	9.31E-03 ± 5.66E-03	4.83E-03 ± 1.47E-03	3.54E-03 ± 1.43E-03	4.39E-03 ± 1.45E-03		9.31E-03 ± 5.66E-03	4.12E-03 ± 8.16E-04	3.54E-03 ± 1.43E-03	6.09E-03 ± 2.66E-03		4.83E-03 ± 1.47E-03	4.61E-03 ± 1.17E-03	4.39E-03 ± 1.45E-03	9.94E-03 ± 5.33E-03
	Maysin	5.90E-04 ± 6.30E-05	1.88E-02 ± 2.04E-02	2.01E-02 ± 1.66E-02	5.65E-02 ± 5.37E-02		5.90E-04 ± 6.30E-05	4.91E-04 ± 8.82E-05	2.01E-02 ± 1.66E-02	7.25E-02 ± 9.73E-02		1.88E-02 ± 2.04E-02	9.88E-04 ± 3.48E-04	5.65E-02 ± 5.37E-02	4.94E-02 ± 8.49E-02
