# Supplementary material for: Targeted Metabolic Profiles of the Leaves and Xylem Sap of Two Sugarcane Genotypes Infected with the Vascular Bacterial Pathogen Leifsonia xyli subsp. xyli
Source: Metabolites. 2021 Apr 12;11(4):234. doi: 10.3390/metabo11040234 (PMC8069384; doi:10.3390/metabo11040234)
Supplement: Supplementary file 1 [file metabolites-11-00234-s001.zip › metabolites-1171516-supp-final/Table S3.xlsx]

## Sheet: Sheet1
	Table S3. Metabolites of sugarcane leaves mock-inoculated susceptible (S) or resistant (R) to RSD at 30 and 120 days after inoculations (DAI). Data are the average concentration expressed in pmol/mg of dry weight of four biological replicates (except R at 120 DAI, n=3) ± standard deviation (SD). Cells highlighted in grey indicate statistical significance (p<0.05) between susceptible and resistant…
Chemical class	Treatment	S	R	S	R
	DAI	30	30	120	120
Amino acid and its derivatives	Alanine	5,768.8 ± 1,882.4	1,940.4 ± 463.4	1,708.1 ± 286.5	808.8 ± 109.6
	Arginine	93.5 ± 23.1	94.7 ± 26.5	76.5 ± 12.4	55.3 ± 9.9
	Asparagine	834.7 ± 953.0	242.5 ± 186.7	48.1 ± 11.4	42.1 ± 7.9
	Aspartate	1,884.7 ± 746.4	833.9 ± 253.6	501.0 ± 214.0	254.5 ± 45.0
	Cysteine	8.7 ± 2.1	8.3 ± 1.5	2.0 ± 0.9	3.2 ± 0.6
	Glutamate	4,066.6 ± 737.7	1,870.1 ± 391.0	1,147.1 ± 97.8	705.6 ± 20.6
	Glycine	655.1 ± 113.3	395.5 ± 94.7	217.5 ± 32.5	197.4 ± 55.5
	Histidine	91.4 ± 16.5	65.9 ± 22.1	52.0 ± 3.6	43.6 ± 3.7
	Methionine	16.2 ± 14.1	8.4 ± 5.3	2.7 ± 0.5	2.2 ± 0.2
	Proline	369.2 ± 68.6	177.0 ± 15.8	390.2 ± 42.5	199.5 ± 7.4
	Serine	879.7 ± 267.3	453.2 ± 104.0	314.5 ± 61.2	272.0 ± 49.8
	Tyrosine	187.1 ± 30.1	110.2 ± 27.7	85.8 ± 27.8	66.1 ± 6.1
	Valine	730.2 ± 138.3	427.4 ± 68.2	396.8 ± 43.4	284.6 ± 50.1
	Ornithine	14.5 ± 1.0	13.5 ± 4.9	3.5 ± 0.2	7.0 ± 3.2
	Citrulline	58.5 ± 35.3	27.7 ± 6.0	9.1 ± 1.2	7.8 ± 0.1
	GABA	176.0 ± 96.9	27.3 ± 12.8	45.1 ± 14.4	17.2 ± 3.4
	Glutamine	661.3 ± 457.1	428.3 ± 66.9	137.4 ± 22.8	176.6 ± 16.7
	Homoserine	288.7 ± 60.2	163.7 ± 25.0	262.1 ± 48.9	187.3 ± 17.7
	Threonine	677.3 ± 208.3	282.1 ± 65.8	240.2 ± 43.6	188.4 ± 19.2
	Lysine	99.2 ± 19.1	72.8 ± 20.1	44.5 ± 4.4	36.4 ± 4.2
	Hydroxyproline	21.7 ± 2.9	10.4 ± 2.6	17.5 ± 3.1	17.8 ± 2.9
	Leucine	134.3 ± 17.9	107.9 ± 18.1	53.7 ± 10.5	52.7 ± 6.5
	Tryptophan	18.3 ± 4.7	17.2 ± 6.0	21.6 ± 3.7	23.3 ± 5.2
Sugar and sugar alcohol	Arabitol	3,096.0 ± 837.4	3,487.7 ± 708.9	3,408.3 ± 307.7	4,431.5 ± 212.6
	Maltose	6,031.8 ± 3,324.2	3,245.2 ± 725.0	1,796.1 ± 1,758.9	525.6 ± 289.7
	Trehalose	989.0 ± 439.3	93.2 ± 58.7	1,421.9 ± 205.6	504.6 ± 28.9
	Fructose	17,041.7 ± 10,457.9	14,472.4 ± 15,609.1	8,654.2 ± 1,534.0	6,355.7 ± 1,400.4
	Glucose	20,987.2 ± 12,014.9	18,630.7 ± 17,113.1	11,300.7 ± 2,052.0	11,250.7 ± 1,691.2
	Sucrose	65,806.9 ± 8,615.3	53,342.6 ± 11,237.7	46,914.5 ± 11,753.3	40,078.2 ± 2,821.2
	Inositol	1,558.0 ± 443.3	1,229.1 ± 247.1	1,268.1 ± 106.7	1,023.3 ± 176.1
	Sorbitol	76.9 ± 18.0	75.9 ± 31.2	78.1 ± 9.9	94.7 ± 12.7
	Glycerol	26,105.5 ± 17,966.4	10,654.8 ± 10,486.0	16,280.9 ± 4,578.7	13,066.9 ± 3,344.1
	Ribose	1,087.8 ± 376.1	1,100.4 ± 192.6	1,094.8 ± 251.6	845.5 ± 62.4
	Mannitol/Galactitol	208.0 ± 44.6	286.8 ± 106.0	183.5 ± 103.2	169.5 ± 23.0
	Arabinose/Xylose	414.4 ± 99.6	253.7 ± 72.9	310.1 ± 60.0	296.7 ± 65.6
	Erythritol/Threitol	94.6 ± 46.4	55.4 ± 21.8	88.9 ± 30.7	63.9 ± 20.1
Organic acid and phosphorylated compounds	Ribose-1-phosphate	6.4 ± 4.9	7.8 ± 4.9	4.7 ± 0.9	8.3 ± 1.1
	6-Phosphogluconate	216.0 ± 151.0	242.3 ± 128.3	101.4 ± 22.9	133.2 ± 27.1
	UMP	339.9 ± 157.9	275.2 ± 98.0	130.3 ± 10.8	91.2 ± 11.2
	Trehalose-6-phosphate	10.6 ± 2.1	7.7 ± 3.0	7.0 ± 1.0	7.4 ± 0.3
	ADP	239.5 ± 52.1	230.8 ± 104.5	142.7 ± 17.2	139.5 ± 10.9
	CTP	13.1 ± 9.6	13.7 ± 11.4	1.7 ± 0.1	1.8 ± 0.5
	UDP-Glucose	126.3 ± 87.2	109.7 ± 42.3	20.8 ± 3.1	14.3 ± 1.9
	Phosphoenolpyruvate	215.0 ± 162.4	484.3 ± 374.9	32.9 ± 10.2	42.6 ± 24.7
	Glycerol-phosphates	531.6 ± 99.9	963.8 ± 287.4	259.3 ± 15.0	293.3 ± 5.3
	Erythrose-4-phosphate	694.6 ± 122.5	990.5 ± 656.6	701.1 ± 227.1	906.3 ± 275.5
	CMP	194.6 ± 42.8	148.8 ± 63.8	63.8 ± 12.6	30.6 ± 9.7
	AMP	153.2 ± 27.2	132.5 ± 41.0	86.2 ± 12.8	63.7 ± 3.1
	IMP	27.6 ± 21.6	34.3 ± 13.5	43.2 ± 22.8	58.3 ± 10.0
	GMP	224.4 ± 52.6	162.9 ± 52.2	86.5 ± 15.0	46.9 ± 12.4
	UDP	36.3 ± 11.8	43.0 ± 18.1	34.7 ± 4.9	35.3 ± 2.9
	GDP	8.4 ± 2.1	13.2 ± 7.5	9.5 ± 3.2	12.5 ± 4.3
	UTP	73.5 ± 51.9	60.2 ± 45.5	9.1 ± 0.8	10.2 ± 1.4
	ATP	188.2 ± 129.0	188.1 ± 152.9	24.2 ± 4.5	24.0 ± 4.8
	GTP	16.7 ± 10.5	20.3 ± 14.3	5.1 ± 0.2	4.6 ± 0.4
	2-Ketoglutarate	384.0 ± 274.9	409.4 ± 199.2	435.8 ± 93.8	346.2 ± 76.4
	Fumarate	159.3 ± 46.9	136.7 ± 37.0	112.5 ± 16.5	83.2 ± 13.4
	Malate	9,540.2 ± 1,626.2	6,165.1 ± 653.8	6,225.7 ± 1,014.8	3,917.5 ± 348.5
	Succinate	1,189.6 ± 425.2	839.2 ± 230.3	980.2 ± 110.8	842.4 ± 51.7
	CDP	63.0 ± 22.8	61.2 ± 25.5	33.0 ± 0.9	41.2 ± 2.5
	Fructose-1,6-bisphosphate	156.9 ± 46.3	221.1 ± 152.8	195.3 ± 168.9	213.2 ± 116.2
	Shikimate	314.3 ± 106.4	179.8 ± 49.1	225.1 ± 26.0	298.1 ± 163.7
	Sedoheptulose-7-phosphate	318.7 ± 141.7	516.7 ± 260.0	155.5 ± 46.3	295.1 ± 40.6
	2,3-Phosphoglycerate	179.5 ± 89.8	347.5 ± 245.1	75.0 ± 14.1	106.6 ± 28.5
	Citrate	1,739.7 ± 536.1	1,618.9 ± 216.8	1,613.6 ± 98.5	1,531.1 ± 184.1
	Isocitrate	8,108.7 ± 2,937.4	4,443.5 ± 701.0	8,381.3 ± 710.7	7,003.8 ± 1,812.3
	Galactose-1-phosphate	401.0 ± 200.6	256.6 ± 118.8	685.2 ± 71.6	628.2 ± 76.4
	Trans-Aconitate	7,166.6 ± 1,178.7	5,394.4 ± 1,535.8	2,403.8 ± 394.4	2,272.2 ± 75.6
	Gluconate	693.9 ± 110.8	628.8 ± 142.5	413.9 ± 36.4	377.7 ± 16.6
	Glutaric acid	54.6 ± 21.9	34.7 ± 9.1	43.5 ± 4.3	40.1 ± 6.3
	Sebacic acid	6.3 ± 1.9	5.7 ± 1.1	4.7 ± 0.7	4.3 ± 0.9
	Azelaic acid	27.4 ± 12.8	19.4 ± 9.0	16.2 ± 2.7	11.6 ± 3.2
	Maleic acid	13.0 ± 2.8	11.1 ± 2.9	7.2 ± 0.4	7.2 ± 2.1
	Malonic acid	764.3 ± 162.8	666.1 ± 47.3	647.0 ± 32.9	630.8 ± 40.5
	Quinic acid	2,376.4 ± 835.2	1,422.4 ± 282.0	1,034.1 ± 134.5	1,309.7 ± 503.1
	Tartaric acid	85.7 ± 59.2	205.4 ± 177.2	50.6 ± 75.9	9.8 ± 2.8
	UDP-N-Galactosamine	12.9 ± 4.0	7.1 ± 2.5	3.8 ± 0.6	2.3 ± 0.3
	Pentose-phosphates	428.1 ± 270.3	445.2 ± 230.9	117.7 ± 21.9	153.6 ± 32.9
	Ribulose-1,5-bisphosphate	222.0 ± 177.7	257.4 ± 226.4	100.1 ± 86.7	106.2 ± 77.6
	Glucose-1-phosphate/Mannose-1-phosphate	74.3 ± 13.3	70.3 ± 17.5	51.0 ± 1.8	60.5 ± 4.1
	Glucose-6-phosphate	342.2 ± 191.3	400.7 ± 205.1	149.8 ± 41.7	201.8 ± 43.0
	Fructose-6-phosphate	347.5 ± 184.6	406.8 ± 193.7	94.0 ± 26.2	126.7 ± 13.5
	Mannose-6-phosphate	59.9 ± 39.3	74.6 ± 44.1	43.8 ± 12.0	48.4 ± 6.1
	Sucrose-6-phosphate	91.2 ± 37.7	53.4 ± 32.4	53.4 ± 8.4	45.4 ± 8.2
	Cis-Aconitate	7,632.6 ± 3,022.3	4,638.7 ± 1,037.3	3,167.2 ± 599.3	2,699.4 ± 397.6
Phenolics, flavonoids, alkaloids and hormones	Benzoic acid	2.8 ± 1.3	4.1 ± 0.9	2.0 ± 0.2	2.1 ± 0.1
	Caffeic acid	5.1 ± 3.9	11.2 ± 3.8	14.8 ± 0.9	10.7 ± 1.1
	Coniferyl alcohol	156.8 ± 65.8	190.0 ± 39.0	298.5 ± 29.7	480.5 ± 161.0
	Coumaric acid	6.9 ± 5.2	13.0 ± 4.2	10.9 ± 0.6	11.8 ± 2.6
	Ferulic acid	1.0 ± 0.8	2.1 ± 0.9	1.5 ± 0.2	1.6 ± 0.1
	Sinapaldehyde	0.4 ± 0.3	0.5 ± 0.3	0.6 ± 0.1	0.7 ± 0.3
	Sinapic acid	0.9 ± 0.4	1.5 ± 0.8	1.3 ± 0.4	1.5 ± 0.6
	Syringic acid	1.3 ± 1.0	3.1 ± 1.0	0.7 ± 0.2	1.1 ± 0.2
	Vanillin	3.2 ± 1.4	3.8 ± 0.5	3.7 ± 0.3	3.3 ± 0.2
	Vanillic acid	1.9 ± 1.7	3.1 ± 1.3	1.5 ± 0.3	1.4 ± 0.3
	Naringenin	0.1 ± 0.0	0.1 ± 0.0	0.1 ± 0.0	0.0 ± 0.0
	Luteolin	0.1 ± 0.0	0.2 ± 0.1	0.1 ± 0.0	0.2 ± 0.1
	Maysin	69.1 ± 29.8	67.3 ± 41.4	57.1 ± 13.0	37.8 ± 9.3
	Rhamnosylisoorientin	12.3 ± 1.5	26.3 ± 9.1	17.7 ± 2.3	28.0 ± 4.5
	Eriodictyol	0.0 ± 0.0	0.2 ± 0.1	0.0 ± 0.0	0.0 ± 0.0
	Isovitexin/Vitexin	24.7 ± 3.1	26.8 ± 4.9	26.9 ± 5.9	28.9 ± 4.0
	Apigenin-7-O-glucoside	0.1 ± 0.0	0.1 ± 0.0	0.0 ± 0.0	0.0 ± 0.0
	Luteolin-7-O-glucoside	0.3 ± 0.0	2.1 ± 0.9	1.3 ± 0.4	3.7 ± 0.5
	4-Hydroxybenzoic acid	1.3 ± 1.1	13.6 ± 7.5	1.8 ± 0.3	5.6 ± 1.4
	3-CQA	81.2 ± 23.3	224.5 ± 49.7	198.1 ± 29.9	282.4 ± 33.9
	4-CQA	16.7 ± 2.0	41.7 ± 6.9	57.3 ± 11.1	101.2 ± 30.7
	5-CQA	58.7 ± 6.6	242.1 ± 61.1	339.0 ± 59.5	496.9 ± 66.9
	Salicylic acid	2.0 ± 1.9	10.5 ± 5.0	5.3 ± 1.4	7.2 ± 2.5
	Isoorientin	83.2 ± 3.7	221.5 ± 45.4	175.9 ± 37.3	277.8 ± 31.4
	Orientin	24.9 ± 13.2	32.1 ± 14.7	11.3 ± 3.6	19.7 ± 4.8
	FQA 1	2.4 ± 0.5	3.0 ± 0.6	6.3 ± 2.3	5.0 ± 1.5
	FQA 2	7.2 ± 2.0	6.2 ± 1.1	12.5 ± 4.6	8.9 ± 2.7
	FQA 3	8.1 ± 0.8	20.2 ± 5.4	39.0 ± 7.4	53.9 ± 15.3
	FQA 4	4.9 ± 2.2	7.3 ± 1.5	13.5 ± 2.7	16.9 ± 5.7
	Caffeine	0.0 ± 0.0	0.0 ± 0.0	0.0 ± 0.0	0.0 ± 0.0
	pCoQA 2	11.0 ± 3.3	45.9 ± 16.1	42.1 ± 9.6	77.3 ± 14.3
	pCoQA 1	4.4 ± 0.8	23.6 ± 10.3	29.4 ± 6.2	57.9 ± 18.2
	3,4-Caffeoylquinic acid	1.7 ± 0.8	1.1 ± 0.4	2.6 ± 0.3	3.5 ± 1.7
	Apigenin	0.9 ± 0.5	0.4 ± 0.1	0.5 ± 0.1	0.3 ± 0.2
