# Supplementary material for: Targeted Metabolic Profiles of the Leaves and Xylem Sap of Two Sugarcane Genotypes Infected with the Vascular Bacterial Pathogen Leifsonia xyli subsp. xyli
Source: Metabolites. 2021 Apr 12;11(4):234. doi: 10.3390/metabo11040234 (PMC8069384; doi:10.3390/metabo11040234)
Supplement: Supplementary file 1 [file metabolites-11-00234-s001.zip › metabolites-1171516-supp-final/Table S4.xlsx]

## Sheet: Sheet1
Table S4. Summary of metabolites significant (p<0.05) in at least one comparison of sugarcane leaves mock-inoculated or Lxx-inoculated (I) susceptible (S) or resistant (R) to RSD at 30 and 120 days after inoculations (DAI). Data are the average quantities expressed in pmol/mg of dry weight of four biological replicates (except R at 120 DAI, n=3) ± standard deviation (SD). Abbreviations: GABA, gam…
Chemical class	Treatment	S	R	SI	RI	Contrasts	S	R	SI	RI	Contrasts
	DAI	30	30	30	30		120	120	120	120
Amino acids and its derivatives	Alanine	5,768.8 ± 1,882.4	1,940.4 ± 463.4	5,341.0 ± 1,256.6	2,720.5 ± 281.5	S x R; R x RI	1,708.1 ± 286.5	808.8 ± 109.6	1,618.4 ± 113.0	600.3 ± 122.8	S x R
	Cysteine	8.7 ± 2.1	8.3 ± 1.5	7.3 ± 0.5	5.5 ± 0.8	R x RI	2.0 ± 0.9	3.2 ± 0.6	5.4 ± 0.9	7.0 ± 0.9	S x SI; R x RI
	Glutamate	4,066.6 ± 737.7	1,870.1 ± 391.0	4,183.5 ± 857.7	2,240.2 ± 389.9	S x R	1,147.1 ± 97.8	705.6 ± 20.6	1,282.1 ± 90.9	595.1 ± 55.7	S x R;R x RI
	Glycine	655.1 ± 113.3	395.5 ± 94.7	689.1 ± 213.9	654.9 ± 199.0	S x R	217.5 ± 32.5	197.4 ± 55.5	172.6 ± 21.3	124.9 ± 34.5
	Histidine	91.4 ± 16.5	65.9 ± 22.1	117.7 ± 45.2	65.8 ± 7.9		52.0 ± 3.6	43.6 ± 3.7	53.6 ± 5.4	35.8 ± 5.9	S x R
	Proline	369.2 ± 68.6	177.0 ± 15.8	413.7 ± 102.5	250.9 ± 59.1	S x R	390.2 ± 42.5	199.5 ± 7.4	286.7 ± 27.4	188.5 ± 19.7	S x R;S x SI
	Tyrosine	187.1 ± 30.1	110.2 ± 27.7	146.0 ± 17.1	115.8 ± 4.6	S x R	85.8 ± 27.8	66.1 ± 6.1	70.6 ± 11.5	65.4 ± 7.9
	Valine	730.2 ± 138.3	427.4 ± 68.2	782.6 ± 108.1	571.3 ± 72.2	S x R; R x RI	396.8 ± 43.4	284.6 ± 50.1	375.3 ± 37.6	260.7 ± 55.6	S x R
	Citrulline	58.5 ± 35.3	27.7 ± 6.0	46.7 ± 19.7	34.9 ± 7.9		9.1 ± 1.2	7.8 ± 0.1	10.1 ± 1.5	6.8 ± 0.6	R x RI
	GABA	176.0 ± 96.9	27.3 ± 12.8	100.9 ± 32.2	50.1 ± 29.1		45.1 ± 14.4	17.2 ± 3.4	47.6 ± 6.6	23.9 ± 7.0	S x R
	Glutamine	661.3 ± 457.1	428.3 ± 66.9	519.6 ± 192.6	572.8 ± 244.8		137.4 ± 22.8	176.6 ± 16.7	153.5 ± 9.6	167.6 ± 17.0	S x R
	Homoserine	288.7 ± 60.2	163.7 ± 25.0	282.5 ± 92.8	252.8 ± 22.5	S x R; R x RI	262.1 ± 48.9	187.3 ± 17.7	254.1 ± 42.8	144.2 ± 8.9	S x R;R x RI
	Threonine	677.3 ± 208.3	282.1 ± 65.8	678.3 ± 139.1	401.7 ± 67.0	S x R; R x RI	240.2 ± 43.6	188.4 ± 19.2	240.5 ± 28.4	139.3 ± 24.2	R x RI
	Lysine	99.2 ± 19.1	72.8 ± 20.1	92.2 ± 11.2	74.1 ± 12.9		44.5 ± 4.4	36.4 ± 4.2	52.6 ± 4.8	39.6 ± 7.9	S x SI; R x RI
	Hydroxyproline	21.7 ± 2.9	10.4 ± 2.6	16.3 ± 3.9	15.2 ± 3.2	S x R	17.5 ± 3.1	17.8 ± 2.9	16.6 ± 1.9	16.6 ± 1.3
	Leucine	134.3 ± 17.9	107.9 ± 18.1	143.9 ± 28.4	140.5 ± 13.4	R x RI	53.7 ± 10.5	52.7 ± 6.5	49.1 ± 8.0	49.5 ± 10.6
Sugars and sugar alcohols	Arabitol	3,096.0 ± 837.4	3,487.7 ± 708.9	2,543.1 ± 854.2	4,482.7 ± 657.1		3,408.3 ± 307.7	4,431.5 ± 212.6	3,695.1 ± 375.7	3,655.0 ± 269.8	S x R;R x RI
	Maltose	6,031.8 ± 3,324.2	3,245.2 ± 725.0	1,232.2 ± 328.5	1,550.6 ± 644.0	R x RI	1,796.1 ± 1,758.9	525.6 ± 289.7	2,146.3 ± 769.8	135.1 ± 85.9
	Trehalose	989.0 ± 439.3	93.2 ± 58.7	611.7 ± 330.5	97.3 ± 69.5	S x R	1,421.9 ± 205.6	504.6 ± 28.9	1,547.7 ± 336.7	545.8 ± 128.4	S x R
	Inositol	1,558.0 ± 443.3	1,229.1 ± 247.1	2,060.5 ± 947.9	1,731.3 ± 250.9	R x RI	1,268.1 ± 106.7	1,023.3 ± 176.1	1,278.9 ± 153.2	782.4 ± 54.4
	Ribose	1,087.8 ± 376.1	1,100.4 ± 192.6	797.2 ± 184.3	1,307.7 ± 120.2		1,094.8 ± 251.6	845.5 ± 62.4	1,023.7 ± 137.0	688.9 ± 85.4	R x RI
	Arabinose/Xylose	414.4 ± 99.6	253.7 ± 72.9	446.8 ± 99.9	383.2 ± 103.6	S x R	310.1 ± 60.0	296.7 ± 65.6	257.9 ± 16.7	234.7 ± 37.9
Organic acids and phosphorylated compounds	Ribose-1-phosphate	6.4 ± 4.9	7.8 ± 4.9	6.7 ± 4.5	5.7 ± 6.5		4.7 ± 0.9	8.3 ± 1.1	5.2 ± 1.3	6.8 ± 2.2	S x R
	UMP	339.9 ± 157.9	275.2 ± 98.0	297.9 ± 95.5	230.5 ± 144.0		130.3 ± 10.8	91.2 ± 11.2	125.8 ± 7.9	91.0 ± 5.9	S x R
	ADP	239.5 ± 52.1	230.8 ± 104.5	298.6 ± 27.4	307.0 ± 75.3		142.7 ± 17.2	139.5 ± 10.9	156.6 ± 10.3	109.7 ± 12.7	R x RI
	CTP	13.1 ± 9.6	13.7 ± 11.4	13.6 ± 14.7	12.7 ± 17.4		1.7 ± 0.1	1.8 ± 0.5	2.1 ± 0.3	1.9 ± 0.3	S x SI
	UDP-Glucose	126.3 ± 87.2	109.7 ± 42.3	117.0 ± 58.6	89.8 ± 72.5		20.8 ± 3.1	14.3 ± 1.9	23.8 ± 2.8	16.0 ± 2.9	S x R
	Glycerol-phosphates	531.6 ± 99.9	963.8 ± 287.4	569.8 ± 211.4	907.7 ± 724.4		259.3 ± 15.0	293.3 ± 5.3	269.3 ± 46.8	340.7 ± 43.3	S x R
	CMP	194.6 ± 42.8	148.8 ± 63.8	154.8 ± 53.3	136.4 ± 82.3		63.8 ± 12.6	30.6 ± 9.7	50.5 ± 11.8	35.4 ± 5.4	S x R
	AMP	153.2 ± 27.2	132.5 ± 41.0	158.8 ± 34.4	138.0 ± 70.5		86.2 ± 12.8	63.7 ± 3.1	74.6 ± 11.3	61.2 ± 8.7	S x R
	IMP	27.6 ± 21.6	34.3 ± 13.5	13.1 ± 5.7	12.2 ± 4.7	R x RI	43.2 ± 22.8	58.3 ± 10.0	30.9 ± 7.0	63.5 ± 25.8
	GMP	224.4 ± 52.6	162.9 ± 52.2	205.1 ± 74.3	162.4 ± 95.2		86.5 ± 15.0	46.9 ± 12.4	71.2 ± 14.7	49.9 ± 5.6	S x R
	UDP	36.3 ± 11.8	43.0 ± 18.1	48.4 ± 12.3	39.7 ± 19.5		34.7 ± 4.9	35.3 ± 2.9	46.5 ± 5.4	32.0 ± 6.4	S x SI
	UTP	73.5 ± 51.9	60.2 ± 45.5	56.6 ± 53.7	42.7 ± 50.7		9.1 ± 0.8	10.2 ± 1.4	14.4 ± 2.0	10.9 ± 2.4	S x SI
	ATP	188.2 ± 129.0	188.1 ± 152.9	199.2 ± 189.8	192.6 ± 242.8		24.2 ± 4.5	24.0 ± 4.8	33.7 ± 6.0	26.8 ± 3.5	S x SI
	Fumarate	159.3 ± 46.9	136.7 ± 37.0	141.7 ± 16.4	161.8 ± 45.3		112.5 ± 16.5	83.2 ± 13.4	109.0 ± 5.1	83.2 ± 11.5	S x R
	Malate	9,540.2 ± 1,626.2	6,165.1 ± 653.8	8,653.6 ± 1,743.0	7,491.2 ± 443.3	S x R; R x RI	6,225.7 ± 1,014.8	3,917.5 ± 348.5	7,127.7 ± 550.3	3,169.3 ± 556.7	S x R
	CDP	63.0 ± 22.8	61.2 ± 25.5	65.6 ± 12.5	67.4 ± 29.9		33.0 ± 0.9	41.2 ± 2.5	40.3 ± 2.8	31.4 ± 5.9	S x R; S x SI; R x RI
	Sedoheptulose-7-phosphate	318.7 ± 141.7	516.7 ± 260.0	311.7 ± 148.2	542.3 ± 267.5		155.5 ± 46.3	295.1 ± 40.6	146.6 ± 46.2	243.0 ± 43.9	S x R
	Trans-Aconitate	7,166.6 ± 1,178.7	5,394.4 ± 1,535.8	6,141.8 ± 2,557.6	6,611.3 ± 832.2		2,403.8 ± 394.4	2,272.2 ± 75.6	3,717.4 ± 171.3	3,133.3 ± 1,957.7	S x SI
	Malonic acid	764.3 ± 162.8	666.1 ± 47.3	882.2 ± 104.2	878.5 ± 76.2	R x RI	647.0 ± 32.9	630.8 ± 40.5	747.3 ± 13.0	630.6 ± 51.9	S x SI
	Tartaric acid	85.7 ± 59.2	205.4 ± 177.2	287.2 ± 122.8	197.7 ± 194.9	S x SI	50.6 ± 75.9	9.8 ± 2.8	42.0 ± 34.1	18.5 ± 8.0
	UDP-N-Galactosamine	12.9 ± 4.0	7.1 ± 2.5	10.0 ± 2.5	7.2 ± 2.0		3.8 ± 0.6	2.3 ± 0.3	4.7 ± 0.5	2.5 ± 0.4	S x R
	Glucose-1-phosphate/Mannose-1-phosphate	74.3 ± 13.3	70.3 ± 17.5	67.7 ± 7.7	65.7 ± 25.3		51.0 ± 1.8	60.5 ± 4.1	53.0 ± 2.5	53.5 ± 5.3	S x R
	Cis-Aconitate	7,632.6 ± 3,022.3	4,638.7 ± 1,037.3	6,522.9 ± 2,772.7	8,873.5 ± 3,533.6		3,167.2 ± 599.3	2,699.4 ± 397.6	4,388.8 ± 344.9	3,845.5 ± 2,582.2	S x SI
Phenolics, flavonoids, alkaloids and hormones	Caffeic acid	5.1 ± 3.9	11.2 ± 3.8	9.5 ± 3.5	4.8 ± 3.5	R x RI	14.8 ± 0.9	10.7 ± 1.1	15.7 ± 0.9	11.5 ± 1.8	S x R
	Syringic acid	1.3 ± 1.0	3.1 ± 1.0	2.3 ± 1.1	1.7 ± 1.6	S x R	0.7 ± 0.2	1.1 ± 0.2	0.8 ± 0.0	1.1 ± 0.1
	Rhamisoorientin	12.3 ± 1.5	26.3 ± 9.1	14.2 ± 4.7	27.0 ± 10.0		17.7 ± 2.3	28.0 ± 4.5	15.8 ± 2.0	29.1 ± 6.4	S x R
	Eriodictyol	0.0 ± 0.0	0.2 ± 0.1	0.0 ± 0.0	0.1 ± 0.1	S x R	0.0 ± 0.0	0.0 ± 0.0	0.0 ± 0.0	0.0 ± 0.0
	Apigenin-7-O-glucoside	0.1 ± 0.0	0.1 ± 0.0	0.1 ± 0.0	0.1 ± 0.0		0.0 ± 0.0	0.0 ± 0.0	0.1 ± 0.0	0.0 ± 0.0	S x SI
	Luteolin-7-O-glucoside	0.3 ± 0.0	2.1 ± 0.9	0.5 ± 0.1	2.1 ± 0.8	S x R; S x SI	1.3 ± 0.4	3.7 ± 0.5	1.2 ± 0.1	4.2 ± 1.0	S x R
	4-Hydroxybenzoic acid	1.3 ± 1.1	13.6 ± 7.5	2.7 ± 0.9	8.0 ± 9.2	S x R	1.8 ± 0.3	5.6 ± 1.4	2.0 ± 0.3	5.4 ± 1.7	S x R
	3-CQA	81.2 ± 23.3	224.5 ± 49.7	60.0 ± 13.5	155.4 ± 20.7	S x R	198.1 ± 29.9	282.4 ± 33.9	209.8 ± 9.7	286.4 ± 27.8	S x R
	4-CQA	16.7 ± 2.0	41.7 ± 6.9	16.0 ± 3.7	34.3 ± 5.5	S x R	57.3 ± 11.1	101.2 ± 30.7	70.1 ± 6.0	96.7 ± 6.6
	5-CQA	58.7 ± 6.6	242.1 ± 61.1	74.2 ± 17.0	172.0 ± 42.2	S x R	339.0 ± 59.5	496.9 ± 66.9	419.7 ± 29.7	526.6 ± 59.3	S x R
	Salicylic acid	2.0 ± 1.9	10.5 ± 5.0	4.2 ± 1.3	3.3 ± 2.5	S x R	5.3 ± 1.4	7.2 ± 2.5	7.4 ± 1.7	7.4 ± 0.8
	Isoorientin	83.2 ± 3.7	221.5 ± 45.4	102.8 ± 26.6	226.2 ± 40.7	S x R	175.9 ± 37.3	277.8 ± 31.4	164.0 ± 17.2	292.1 ± 36.7	S x R
	FQA 2	7.2 ± 2.0	6.2 ± 1.1	7.6 ± 3.1	10.4 ± 5.0		12.5 ± 4.6	8.9 ± 2.7	19.9 ± 2.4	8.5 ± 1.2	S x SI
	FQA 3	8.1 ± 0.8	20.2 ± 5.4	10.8 ± 2.1	18.4 ± 6.5	S x R	39.0 ± 7.4	53.9 ± 15.3	51.7 ± 7.4	60.8 ± 25.9
	pCoQA 2	11.0 ± 3.3	45.9 ± 16.1	9.8 ± 4.6	37.0 ± 18.7	S x R	42.1 ± 9.6	77.3 ± 14.3	41.1 ± 3.4	95.7 ± 26.2	S x R
