# Supplementary material for: Targeted Metabolic Profiles of the Leaves and Xylem Sap of Two Sugarcane Genotypes Infected with the Vascular Bacterial Pathogen Leifsonia xyli subsp. xyli
Source: Metabolites. 2021 Apr 12;11(4):234. doi: 10.3390/metabo11040234 (PMC8069384; doi:10.3390/metabo11040234)
Supplement: Supplementary file 1 [file metabolites-11-00234-s001.zip › metabolites-1171516-supp-final/Table S5.xlsx]

## Sheet: Sheet1
	Table S5. Metabolites of sugarcane leaves susceptible (S) to RSD mock-inoculated or Lxx-inoculated (I) at 30 and 120 days after inoculations (DAI). Data are the average concentration expressed in pmol/mg of dry weight of four biological replicates ± standard deviation (SD). Cells highlighted in grey indicate statistical significance (p<0.05) between mock and Lxx-inoculation within each time point.
Chemical class	Treatment	S	SI	S	SI
	DAI	30	30	120	120
Amino acid and its derivatives	Alanine	5,768.8 ± 1,882.4	5,341.0 ± 1,256.6	1,708.1 ± 286.5	1,618.4 ± 113.0
	Arginine	93.5 ± 23.1	117.6 ± 7.1	76.5 ± 12.4	69.6 ± 6.7
	Asparagine	834.7 ± 953.0	378.0 ± 372.8	48.1 ± 11.4	44.5 ± 5.5
	Aspartate	1,884.7 ± 746.4	2,172.3 ± 652.2	501.0 ± 214.0	494.3 ± 140.0
	Cysteine	8.7 ± 2.1	7.3 ± 0.5	2.0 ± 0.9	5.4 ± 0.9
	Glutamate	4,066.6 ± 737.7	4,183.5 ± 857.7	1,147.1 ± 97.8	1,282.1 ± 90.9
	Glycine	655.1 ± 113.3	689.1 ± 213.9	217.5 ± 32.5	172.6 ± 21.3
	Histidine	91.4 ± 16.5	117.7 ± 45.2	52.0 ± 3.6	53.6 ± 5.4
	Methionine	16.2 ± 14.1	7.8 ± 7.3	2.7 ± 0.5	2.6 ± 0.7
	Proline	369.2 ± 68.6	413.7 ± 102.5	390.2 ± 42.5	286.7 ± 27.4
	Serine	879.7 ± 267.3	806.0 ± 212.9	314.5 ± 61.2	325.8 ± 48.2
	Tyrosine	187.1 ± 30.1	146.0 ± 17.1	85.8 ± 27.8	70.6 ± 11.5
	Valine	730.2 ± 138.3	782.6 ± 108.1	396.8 ± 43.4	375.3 ± 37.6
	Ornithine	14.5 ± 1.0	14.3 ± 2.8	3.5 ± 0.2	4.5 ± 0.9
	Citrulline	58.5 ± 35.3	46.7 ± 19.7	9.1 ± 1.2	10.1 ± 1.5
	GABA	176.0 ± 96.9	100.9 ± 32.2	45.1 ± 14.4	47.6 ± 6.6
	Glutamine	661.3 ± 457.1	519.6 ± 192.6	137.4 ± 22.8	153.5 ± 9.6
	Homoserine	288.7 ± 60.2	282.5 ± 92.8	262.1 ± 48.9	254.1 ± 42.8
	Threonine	677.3 ± 208.3	678.3 ± 139.1	240.2 ± 43.6	240.5 ± 28.4
	Lysine	99.2 ± 19.1	92.2 ± 11.2	44.5 ± 4.4	52.6 ± 4.8
	Hydroxyproline	21.7 ± 2.9	16.3 ± 3.9	17.5 ± 3.1	16.6 ± 1.9
	Leucine	134.3 ± 17.9	143.9 ± 28.4	53.7 ± 10.5	49.1 ± 8.0
	Tryptophan	18.3 ± 4.7	19.5 ± 3.0	21.6 ± 3.7	16.3 ± 3.2
Sugar and sugar alcohol	Arabitol	3,096.0 ± 837.4	2,543.1 ± 854.2	3,408.3 ± 307.7	3,695.1 ± 375.7
	Maltose	6,031.8 ± 3,324.2	1,232.2 ± 328.5	1,796.1 ± 1,758.9	2,146.3 ± 769.8
	Trehalose	989.0 ± 439.3	611.7 ± 330.5	1,421.9 ± 205.6	1,547.7 ± 336.7
	Fructose	17,041.7 ± 10,457.9	19,644.2 ± 12,520.8	8,654.2 ± 1,534.0	10,218.2 ± 1,578.3
	Glucose	20,987.2 ± 12,014.9	23,577.0 ± 13,994.5	11,300.7 ± 2,052.0	13,634.0 ± 1,396.6
	Sucrose	65,806.9 ± 8,615.3	59,797.6 ± 4,332.6	46,914.5 ± 11,753.3	48,202.9 ± 3,200.7
	Inositol	1,558.0 ± 443.3	2,060.5 ± 947.9	1,268.1 ± 106.7	1,278.9 ± 153.2
	Sorbitol	76.9 ± 18.0	73.3 ± 20.4	78.1 ± 9.9	91.6 ± 15.4
	Glycerol	26,105.5 ± 17,966.4	27,381.5 ± 18,710.9	16,280.9 ± 4,578.7	15,346.4 ± 4,664.3
	Ribose	1,087.8 ± 376.1	797.2 ± 184.3	1,094.8 ± 251.6	1,023.7 ± 137.0
	Mannitol/Galactitol	208.0 ± 44.6	239.2 ± 20.4	183.5 ± 103.2	143.3 ± 36.4
	Arabinose/Xylose	414.4 ± 99.6	446.8 ± 99.9	310.1 ± 60.0	257.9 ± 16.7
	Erythritol/Threitol	94.6 ± 46.4	94.5 ± 46.0	88.9 ± 30.7	102.1 ± 10.9
Organic acid and phosphorylated compounds	Ribose-1-phosphate	6.4 ± 4.9	6.7 ± 4.5	4.7 ± 0.9	5.2 ± 1.3
	6-Phosphogluconate	216.0 ± 151.0	99.2 ± 56.4	101.4 ± 22.9	83.6 ± 20.7
	UMP	339.9 ± 157.9	297.9 ± 95.5	130.3 ± 10.8	125.8 ± 7.9
	Trehalose-6-phosphate	10.6 ± 2.1	9.3 ± 2.1	7.0 ± 1.0	6.7 ± 0.7
	ADP	239.5 ± 52.1	298.6 ± 27.4	142.7 ± 17.2	156.6 ± 10.3
	CTP	13.1 ± 9.6	13.6 ± 14.7	1.7 ± 0.1	2.1 ± 0.3
	UDP-Glucose	126.3 ± 87.2	117.0 ± 58.6	20.8 ± 3.1	23.8 ± 2.8
	Phosphoenolpyruvate	215.0 ± 162.4	219.7 ± 273.9	32.9 ± 10.2	27.0 ± 9.8
	Glycerol-phosphates	531.6 ± 99.9	569.8 ± 211.4	259.3 ± 15.0	269.3 ± 46.8
	Erythrose-4-phosphate	694.6 ± 122.5	849.9 ± 397.2	701.1 ± 227.1	567.5 ± 140.3
	CMP	194.6 ± 42.8	154.8 ± 53.3	63.8 ± 12.6	50.5 ± 11.8
	AMP	153.2 ± 27.2	158.8 ± 34.4	86.2 ± 12.8	74.6 ± 11.3
	IMP	27.6 ± 21.6	13.1 ± 5.7	43.2 ± 22.8	30.9 ± 7.0
	GMP	224.4 ± 52.6	205.1 ± 74.3	86.5 ± 15.0	71.2 ± 14.7
	UDP	36.3 ± 11.8	48.4 ± 12.3	34.7 ± 4.9	46.5 ± 5.4
	GDP	8.4 ± 2.1	17.3 ± 6.8	9.5 ± 3.2	13.8 ± 3.1
	UTP	73.5 ± 51.9	56.6 ± 53.7	9.1 ± 0.8	14.4 ± 2.0
	ATP	188.2 ± 129.0	199.2 ± 189.8	24.2 ± 4.5	33.7 ± 6.0
	GTP	16.7 ± 10.5	22.4 ± 19.3	5.1 ± 0.2	7.0 ± 1.4
	2-Ketoglutarate	384.0 ± 274.9	269.3 ± 276.7	435.8 ± 93.8	361.0 ± 142.5
	Fumarate	159.3 ± 46.9	141.7 ± 16.4	112.5 ± 16.5	109.0 ± 5.1
	Malate	9,540.2 ± 1,626.2	8,653.6 ± 1,743.0	6,225.7 ± 1,014.8	7,127.7 ± 550.3
	Succinate	1,189.6 ± 425.2	1,250.1 ± 355.3	980.2 ± 110.8	1,072.7 ± 169.8
	CDP	63.0 ± 22.8	65.6 ± 12.5	33.0 ± 0.9	40.3 ± 2.8
	Fructose-1,6-bisphosphate	156.9 ± 46.3	196.7 ± 82.5	195.3 ± 168.9	184.6 ± 16.7
	Shikimate	314.3 ± 106.4	208.1 ± 90.2	225.1 ± 26.0	286.3 ± 44.4
	Sedoheptulose-7-phosphate	318.7 ± 141.7	311.7 ± 148.2	155.5 ± 46.3	146.6 ± 46.2
	2,3-Phosphoglycerate	179.5 ± 89.8	201.5 ± 132.7	75.0 ± 14.1	50.2 ± 16.4
	Citrate	1,739.7 ± 536.1	2,174.4 ± 461.3	1,613.6 ± 98.5	1,590.9 ± 75.6
	Isocitrate	8,108.7 ± 2,937.4	8,372.4 ± 2,885.8	8,381.3 ± 710.7	9,569.9 ± 973.1
	Galactose-1-phosphate	401.0 ± 200.6	505.1 ± 314.3	685.2 ± 71.6	694.0 ± 68.5
	Trans-Aconitate	7,166.6 ± 1,178.7	6,141.8 ± 2,557.6	2,403.8 ± 394.4	3,717.4 ± 171.3
	Gluconate	693.9 ± 110.8	767.0 ± 156.4	413.9 ± 36.4	415.3 ± 34.2
	Glutaric acid	54.6 ± 21.9	48.9 ± 15.3	43.5 ± 4.3	45.3 ± 3.5
	Sebacic acid	6.3 ± 1.9	7.5 ± 2.3	4.7 ± 0.7	4.7 ± 0.9
	Azelaic acid	27.4 ± 12.8	34.2 ± 14.7	16.2 ± 2.7	16.8 ± 2.6
	Maleic acid	13.0 ± 2.8	12.0 ± 4.0	7.2 ± 0.4	8.0 ± 1.5
	Malonic acid	764.3 ± 162.8	882.2 ± 104.2	647.0 ± 32.9	747.3 ± 13.0
	Quinic acid	2,376.4 ± 835.2	1,802.4 ± 864.5	1,034.1 ± 134.5	1,447.1 ± 330.7
	Tartaric acid	85.7 ± 59.2	287.2 ± 122.8	50.6 ± 75.9	42.0 ± 34.1
	UDP-N-Galactosamine	12.9 ± 4.0	10.0 ± 2.5	3.8 ± 0.6	4.7 ± 0.5
	Pentose-phosphates	428.1 ± 270.3	261.0 ± 218.5	117.7 ± 21.9	126.4 ± 19.5
	Ribulose-1,5-bisphosphate	222.0 ± 177.7	244.9 ± 255.1	100.1 ± 86.7	88.4 ± 15.6
	Glucose-1-phosphate/Mannose-1-phosphate	74.3 ± 13.3	67.7 ± 7.7	51.0 ± 1.8	53.0 ± 2.5
	Glucose-6-phosphate	342.2 ± 191.3	382.5 ± 277.6	149.8 ± 41.7	167.2 ± 12.4
	Fructose-6-phosphate	347.5 ± 184.6	334.2 ± 234.4	94.0 ± 26.2	103.1 ± 21.4
	Mannose-6-phosphate	59.9 ± 39.3	49.0 ± 40.8	43.8 ± 12.0	41.5 ± 9.4
	Sucrose-6-phosphate	91.2 ± 37.7	105.4 ± 59.6	53.4 ± 8.4	58.8 ± 6.3
	Cis-Aconitate	7,632.6 ± 3,022.3	6,522.9 ± 2,772.7	3,167.2 ± 599.3	4,388.8 ± 344.9
Phenolics, flavonoids, alkaloids and hormones	Benzoic acid	2.8 ± 1.3	4.0 ± 1.0	2.0 ± 0.2	1.9 ± 0.3
	Caffeic acid	5.1 ± 3.9	9.5 ± 3.5	14.8 ± 0.9	15.7 ± 0.9
	Coniferyl alcohol	156.8 ± 65.8	160.0 ± 24.6	298.5 ± 29.7	268.5 ± 77.3
	Coumaric acid	6.9 ± 5.2	9.7 ± 2.1	10.9 ± 0.6	11.9 ± 0.9
	Ferulic acid	1.0 ± 0.8	1.7 ± 0.5	1.5 ± 0.2	1.6 ± 0.2
	Sinapaldehyde	0.4 ± 0.3	0.4 ± 0.1	0.6 ± 0.1	0.6 ± 0.1
	Sinapic acid	0.9 ± 0.4	1.1 ± 0.5	1.3 ± 0.4	1.1 ± 0.2
	Syringic acid	1.3 ± 1.0	2.3 ± 1.1	0.7 ± 0.2	0.8 ± 0.0
	Vanillin	3.2 ± 1.4	3.8 ± 0.3	3.7 ± 0.3	3.9 ± 0.3
	Vanillic acid	1.9 ± 1.7	3.2 ± 1.1	1.5 ± 0.3	1.6 ± 0.1
	Naringenin	0.1 ± 0.0	0.1 ± 0.0	0.1 ± 0.0	0.1 ± 0.0
	Luteolin	0.1 ± 0.0	0.1 ± 0.0	0.1 ± 0.0	0.1 ± 0.0
	Maysin	69.1 ± 29.8	48.9 ± 6.8	57.1 ± 13.0	56.4 ± 14.4
	Rhamnosylisoorientin	12.3 ± 1.5	14.2 ± 4.7	17.7 ± 2.3	15.8 ± 2.0
	Eriodictyol	0.0 ± 0.0	0.0 ± 0.0	0.0 ± 0.0	0.0 ± 0.0
	Isovitexin/Vitexin	24.7 ± 3.1	23.6 ± 3.0	26.9 ± 5.9	23.6 ± 3.0
	Apigenin-7-O-glucoside	0.1 ± 0.0	0.1 ± 0.0	0.0 ± 0.0	0.1 ± 0.0
	Luteolin-7-O-glucoside	0.3 ± 0.0	0.5 ± 0.1	1.3 ± 0.4	1.2 ± 0.1
	4-Hydroxybenzoic acid	1.3 ± 1.1	2.7 ± 0.9	1.8 ± 0.3	2.0 ± 0.3
	3-CQA	81.2 ± 23.3	60.0 ± 13.5	198.1 ± 29.9	209.8 ± 9.7
	4-CQA	16.7 ± 2.0	16.0 ± 3.7	57.3 ± 11.1	70.1 ± 6.0
	5-CQA	58.7 ± 6.6	74.2 ± 17.0	339.0 ± 59.5	419.7 ± 29.7
	Salicylic acid	2.0 ± 1.9	4.2 ± 1.3	5.3 ± 1.4	7.4 ± 1.7
	Isoorientin	83.2 ± 3.7	102.8 ± 26.6	175.9 ± 37.3	164.0 ± 17.2
	Orientin	24.9 ± 13.2	16.6 ± 1.6	11.3 ± 3.6	8.9 ± 2.9
	FQA 1	2.4 ± 0.5	3.4 ± 1.3	6.3 ± 2.3	9.4 ± 1.2
	FQA 2	7.2 ± 2.0	7.6 ± 3.1	12.5 ± 4.6	19.9 ± 2.4
	FQA 3	8.1 ± 0.8	10.8 ± 2.1	39.0 ± 7.4	51.7 ± 7.4
	FQA 4	4.9 ± 2.2	4.5 ± 1.2	13.5 ± 2.7	16.6 ± 2.2
	Caffeine	0.0 ± 0.0	0.0 ± 0.0	0.0 ± 0.0	0.0 ± 0.0
	pCoQA 2	11.0 ± 3.3	9.8 ± 4.6	42.1 ± 9.6	41.1 ± 3.4
	pCoQA 1	4.4 ± 0.8	4.7 ± 2.3	29.4 ± 6.2	29.7 ± 2.5
	3,4-Caffeoylquinic acid	1.7 ± 0.8	0.5 ± 0.2	2.6 ± 0.3	3.0 ± 0.3
	Apigenin	0.9 ± 0.5	0.5 ± 0.2	0.5 ± 0.1	0.4 ± 0.1
