# Supplementary material for: Targeted Metabolic Profiles of the Leaves and Xylem Sap of Two Sugarcane Genotypes Infected with the Vascular Bacterial Pathogen Leifsonia xyli subsp. xyli
Source: Metabolites. 2021 Apr 12;11(4):234. doi: 10.3390/metabo11040234 (PMC8069384; doi:10.3390/metabo11040234)
Supplement: Supplementary file 1 [file metabolites-11-00234-s001.zip › metabolites-1171516-supp-final/Table S6.xlsx]

## Sheet: Sheet1
Table S6. Metabolites of sugarcane leaves resistant (R) to RSD mock-inoculated or Lxx-inoculated (I) at 30 and 120 days after inoculations (DAI). Data are the average concentration expressed in pmol/mg of dry weight of four biological replicates ± standard deviation (SD). Cells highlighted in grey indicate statistical significance (p<0.05) between mock and Lxx-inoculation within each time point.
Chemical class	Treatment	R	RI	R	RI
	DAI	30	30	120	120
Amino acid and its derivatives	Alanine	1,940.4 ± 463.4	2,720.5 ± 281.5	808.8 ± 109.6	600.3 ± 122.8
	Arginine	94.7 ± 26.5	104.7 ± 35.5	55.3 ± 9.9	57.4 ± 13.6
	Asparagine	242.5 ± 186.7	230.0 ± 180.3	42.1 ± 7.9	37.9 ± 3.4
	Aspartate	833.9 ± 253.6	1,014.1 ± 221.9	254.5 ± 45.0	194.5 ± 76.6
	Cysteine	8.3 ± 1.5	5.5 ± 0.8	3.2 ± 0.6	7.0 ± 0.9
	Glutamate	1,870.1 ± 391.0	2,240.2 ± 389.9	705.6 ± 20.6	595.1 ± 55.7
	Glycine	395.5 ± 94.7	654.9 ± 199.0	197.4 ± 55.5	124.9 ± 34.5
	Histidine	65.9 ± 22.1	65.8 ± 7.9	43.6 ± 3.7	35.8 ± 5.9
	Methionine	8.4 ± 5.3	6.5 ± 7.1	2.2 ± 0.2	2.1 ± 0.8
	Proline	177.0 ± 15.8	250.9 ± 59.1	199.5 ± 7.4	188.5 ± 19.7
	Serine	453.2 ± 104.0	563.0 ± 36.6	272.0 ± 49.8	241.6 ± 33.3
	Tyrosine	110.2 ± 27.7	115.8 ± 4.6	66.1 ± 6.1	65.4 ± 7.9
	Valine	427.4 ± 68.2	571.3 ± 72.2	284.6 ± 50.1	260.7 ± 55.6
	Ornithine	13.5 ± 4.9	15.7 ± 6.4	7.0 ± 3.2	4.1 ± 0.6
	Citrulline	27.7 ± 6.0	34.9 ± 7.9	7.8 ± 0.1	6.8 ± 0.6
	GABA	27.3 ± 12.8	50.1 ± 29.1	17.2 ± 3.4	23.9 ± 7.0
	Glutamine	428.3 ± 66.9	572.8 ± 244.8	176.6 ± 16.7	167.6 ± 17.0
	Homoserine	163.7 ± 25.0	252.8 ± 22.5	187.3 ± 17.7	144.2 ± 8.9
	Threonine	282.1 ± 65.8	401.7 ± 67.0	188.4 ± 19.2	139.3 ± 24.2
	Lysine	72.8 ± 20.1	74.1 ± 12.9	36.4 ± 4.2	39.6 ± 7.9
	Hydroxyproline	10.4 ± 2.6	15.2 ± 3.2	17.8 ± 2.9	16.6 ± 1.3
	Leucine	107.9 ± 18.1	140.5 ± 13.4	52.7 ± 6.5	49.5 ± 10.6
	Tryptophan	17.2 ± 6.0	16.5 ± 1.9	23.3 ± 5.2	23.2 ± 8.2
Sugar and sugar alcohol	Arabitol	3,487.7 ± 708.9	4,482.7 ± 657.1	4,431.5 ± 212.6	3,655.0 ± 269.8
	Maltose	3,245.2 ± 725.0	1,550.6 ± 644.0	525.6 ± 289.7	135.1 ± 85.9
	Trehalose	93.2 ± 58.7	97.3 ± 69.5	504.6 ± 28.9	545.8 ± 128.4
	Fructose	14,472.4 ± 15,609.1	23,299.8 ± 14,935.3	6,355.7 ± 1,400.4	5,672.4 ± 2,468.1
	Glucose	18,630.7 ± 17,113.1	28,671.2 ± 16,413.8	11,250.7 ± 1,691.2	9,518.1 ± 2,731.7
	Sucrose	53,342.6 ± 11,237.7	63,541.0 ± 3,363.3	40,078.2 ± 2,821.2	45,085.0 ± 8,470.0
	Inositol	1,229.1 ± 247.1	1,731.3 ± 250.9	1,023.3 ± 176.1	782.4 ± 54.4
	Sorbitol	75.9 ± 31.2	87.2 ± 13.8	94.7 ± 12.7	83.7 ± 7.7
	Glycerol	10,654.8 ± 10,486.0	28,813.3 ± 21,113.0	13,066.9 ± 3,344.1	11,557.5 ± 2,563.2
	Ribose	1,100.4 ± 192.6	1,307.7 ± 120.2	845.5 ± 62.4	688.9 ± 85.4
	Mannitol/Galactitol	286.8 ± 106.0	348.5 ± 104.5	169.5 ± 23.0	133.8 ± 9.2
	Arabinose/Xylose	253.7 ± 72.9	383.2 ± 103.6	296.7 ± 65.6	234.7 ± 37.9
	Erythritol/Threitol	55.4 ± 21.8	75.0 ± 24.6	63.9 ± 20.1	58.8 ± 10.3
Organic acid and phosphorylated compounds	Ribose-1-phosphate	7.8 ± 4.9	5.7 ± 6.5	8.3 ± 1.1	6.8 ± 2.2
	6-Phosphogluconate	242.3 ± 128.3	114.4 ± 35.6	133.2 ± 27.1	114.5 ± 18.8
	UMP	275.2 ± 98.0	230.5 ± 144.0	91.2 ± 11.2	91.0 ± 5.9
	Trehalose-6-phosphate	7.7 ± 3.0	9.3 ± 1.4	7.4 ± 0.3	8.8 ± 2.6
	ADP	230.8 ± 104.5	307.0 ± 75.3	139.5 ± 10.9	109.7 ± 12.7
	CTP	13.7 ± 11.4	12.7 ± 17.4	1.8 ± 0.5	1.9 ± 0.3
	UDP-Glucose	109.7 ± 42.3	89.8 ± 72.5	14.3 ± 1.9	16.0 ± 2.9
	Phosphoenolpyruvate	484.3 ± 374.9	254.0 ± 381.2	42.6 ± 24.7	25.8 ± 3.9
	Glycerol-phosphates	963.8 ± 287.4	907.7 ± 724.4	293.3 ± 5.3	340.7 ± 43.3
	Erythrose-4-phosphate	990.5 ± 656.6	1,129.1 ± 667.3	906.3 ± 275.5	625.6 ± 150.3
	CMP	148.8 ± 63.8	136.4 ± 82.3	30.6 ± 9.7	35.4 ± 5.4
	AMP	132.5 ± 41.0	138.0 ± 70.5	63.7 ± 3.1	61.2 ± 8.7
	IMP	34.3 ± 13.5	12.2 ± 4.7	58.3 ± 10.0	63.5 ± 25.8
	GMP	162.9 ± 52.2	162.4 ± 95.2	46.9 ± 12.4	49.9 ± 5.6
	UDP	43.0 ± 18.1	39.7 ± 19.5	35.3 ± 2.9	32.0 ± 6.4
	GDP	13.2 ± 7.5	12.5 ± 6.2	12.5 ± 4.3	11.7 ± 2.1
	UTP	60.2 ± 45.5	42.7 ± 50.7	10.2 ± 1.4	10.9 ± 2.4
	ATP	188.1 ± 152.9	192.6 ± 242.8	24.0 ± 4.8	26.8 ± 3.5
	GTP	20.3 ± 14.3	16.6 ± 18.7	4.6 ± 0.4	6.2 ± 1.8
	2-Ketoglutarate	409.4 ± 199.2	238.2 ± 236.1	346.2 ± 76.4	189.8 ± 90.7
	Fumarate	136.7 ± 37.0	161.8 ± 45.3	83.2 ± 13.4	83.2 ± 11.5
	Malate	6,165.1 ± 653.8	7,491.2 ± 443.3	3,917.5 ± 348.5	3,169.3 ± 556.7
	Succinate	839.2 ± 230.3	1,185.0 ± 272.9	842.4 ± 51.7	827.7 ± 129.7
	CDP	61.2 ± 25.5	67.4 ± 29.9	41.2 ± 2.5	31.4 ± 5.9
	Fructose-1,6-bisphosphate	221.1 ± 152.8	255.9 ± 139.9	213.2 ± 116.2	150.9 ± 24.0
	Shikimate	179.8 ± 49.1	259.4 ± 112.9	298.1 ± 163.7	279.2 ± 57.0
	Sedoheptulose-7-phosphate	516.7 ± 260.0	542.3 ± 267.5	295.1 ± 40.6	243.0 ± 43.9
	2,3-Phosphoglycerate	347.5 ± 245.1	287.6 ± 253.8	106.6 ± 28.5	66.7 ± 35.0
	Citrate	1,618.9 ± 216.8	2,102.2 ± 374.8	1,531.1 ± 184.1	1,446.4 ± 44.6
	Isocitrate	4,443.5 ± 701.0	5,639.5 ± 1,738.5	7,003.8 ± 1,812.3	5,732.4 ± 682.7
	Galactose-1-phosphate	256.6 ± 118.8	495.1 ± 197.4	628.2 ± 76.4	551.0 ± 86.6
	Trans-Aconitate	5,394.4 ± 1,535.8	6,611.3 ± 832.2	2,272.2 ± 75.6	3,133.3 ± 1,957.7
	Gluconate	628.8 ± 142.5	798.9 ± 196.6	377.7 ± 16.6	375.5 ± 52.5
	Glutaric acid	34.7 ± 9.1	47.2 ± 12.8	40.1 ± 6.3	35.3 ± 2.4
	Sebacic acid	5.7 ± 1.1	7.1 ± 1.2	4.3 ± 0.9	4.4 ± 0.7
	Azelaic acid	19.4 ± 9.0	30.9 ± 14.7	11.6 ± 3.2	11.8 ± 1.4
	Maleic acid	11.1 ± 2.9	15.9 ± 6.4	7.2 ± 2.1	6.8 ± 0.9
	Malonic acid	666.1 ± 47.3	878.5 ± 76.2	630.8 ± 40.5	630.6 ± 51.9
	Quinic acid	1,422.4 ± 282.0	2,794.8 ± 1,600.1	1,309.7 ± 503.1	1,307.9 ± 477.0
	Tartaric acid	205.4 ± 177.2	197.7 ± 194.9	9.8 ± 2.8	18.5 ± 8.0
	UDP-N-Galactosamine	7.1 ± 2.5	7.2 ± 2.0	2.3 ± 0.3	2.5 ± 0.4
	Pentose-phosphates	445.2 ± 230.9	229.1 ± 238.0	153.6 ± 32.9	143.6 ± 19.1
	Ribulose-1,5-bisphosphate	257.4 ± 226.4	264.6 ± 366.9	106.2 ± 77.6	46.6 ± 14.8
	Glucose-1-phosphate/Mannose-1-phosphate	70.3 ± 17.5	65.7 ± 25.3	60.5 ± 4.1	53.5 ± 5.3
	Glucose-6-phosphate	400.7 ± 205.1	336.7 ± 306.0	201.8 ± 43.0	175.8 ± 25.2
	Fructose-6-phosphate	406.8 ± 193.7	346.9 ± 314.5	126.7 ± 13.5	118.1 ± 20.1
	Mannose-6-phosphate	74.6 ± 44.1	66.7 ± 69.7	48.4 ± 6.1	36.1 ± 13.3
	Sucrose-6-phosphate	53.4 ± 32.4	107.8 ± 49.0	45.4 ± 8.2	50.1 ± 13.0
	Cis-Aconitate	4,638.7 ± 1,037.3	8,873.5 ± 3,533.6	2,699.4 ± 397.6	3,845.5 ± 2,582.2
Phenolics, flavonoids, alkaloids and hormones	Benzoic acid	4.1 ± 0.9	3.2 ± 1.3	2.1 ± 0.1	1.9 ± 0.4
	Caffeic acid	11.2 ± 3.8	4.8 ± 3.5	10.7 ± 1.1	11.5 ± 1.8
	Coniferyl alcohol	190.0 ± 39.0	143.1 ± 15.0	480.5 ± 161.0	554.3 ± 60.5
	Coumaric acid	13.0 ± 4.2	8.0 ± 5.6	11.8 ± 2.6	12.9 ± 2.2
	Ferulic acid	2.1 ± 0.9	1.0 ± 0.8	1.6 ± 0.1	1.7 ± 0.4
	Sinapaldehyde	0.5 ± 0.3	0.3 ± 0.2	0.7 ± 0.3	0.7 ± 0.2
	Sinapic acid	1.5 ± 0.8	0.7 ± 0.6	1.5 ± 0.6	2.1 ± 0.8
	Syringic acid	3.1 ± 1.0	1.7 ± 1.6	1.1 ± 0.2	1.1 ± 0.1
	Vanillin	3.8 ± 0.5	2.6 ± 0.9	3.3 ± 0.2	3.5 ± 0.5
	Vanillic acid	3.1 ± 1.3	1.7 ± 1.7	1.4 ± 0.3	1.5 ± 0.1
	Naringenin	0.1 ± 0.0	0.1 ± 0.1	0.0 ± 0.0	0.0 ± 0.0
	Luteolin	0.2 ± 0.1	0.2 ± 0.0	0.2 ± 0.1	0.2 ± 0.0
	Maysin	67.3 ± 41.4	54.1 ± 24.8	37.8 ± 9.3	48.7 ± 10.6
	Rhamnosylisoorientin	26.3 ± 9.1	27.0 ± 10.0	28.0 ± 4.5	29.1 ± 6.4
	Eriodictyol	0.2 ± 0.1	0.1 ± 0.1	0.0 ± 0.0	0.0 ± 0.0
	Isovitexin/Vitexin	26.8 ± 4.9	26.1 ± 2.0	28.9 ± 4.0	31.4 ± 3.9
	Apigenin-7-O-glucoside	0.1 ± 0.0	0.1 ± 0.0	0.0 ± 0.0	0.0 ± 0.0
	Luteolin-7-O-glucoside	2.1 ± 0.9	2.1 ± 0.8	3.7 ± 0.5	4.2 ± 1.0
	4-Hydroxybenzoic acid	13.6 ± 7.5	8.0 ± 9.2	5.6 ± 1.4	5.4 ± 1.7
	3-CQA	224.5 ± 49.7	155.4 ± 20.7	282.4 ± 33.9	286.4 ± 27.8
	4-CQA	41.7 ± 6.9	34.3 ± 5.5	101.2 ± 30.7	96.7 ± 6.6
	5-CQA	242.1 ± 61.1	172.0 ± 42.2	496.9 ± 66.9	526.6 ± 59.3
	Salicylic acid	10.5 ± 5.0	3.3 ± 2.5	7.2 ± 2.5	7.4 ± 0.8
	Isoorientin	221.5 ± 45.4	226.2 ± 40.7	277.8 ± 31.4	292.1 ± 36.7
	Orientin	32.1 ± 14.7	28.7 ± 7.0	19.7 ± 4.8	22.8 ± 7.4
	FQA 1	3.0 ± 0.6	3.2 ± 1.1	5.0 ± 1.5	4.7 ± 0.6
	FQA 2	6.2 ± 1.1	10.4 ± 5.0	8.9 ± 2.7	8.5 ± 1.2
	FQA 3	20.2 ± 5.4	18.4 ± 6.5	53.9 ± 15.3	60.8 ± 25.9
	FQA 4	7.3 ± 1.5	10.1 ± 5.0	16.9 ± 5.7	17.1 ± 6.7
	Caffeine	0.0 ± 0.0	0.0 ± 0.0	0.0 ± 0.0	0.0 ± 0.0
	pCoQA 2	45.9 ± 16.1	37.0 ± 18.7	77.3 ± 14.3	95.7 ± 26.2
	pCoQA 1	23.6 ± 10.3	15.4 ± 6.9	57.9 ± 18.2	81.5 ± 27.3
	3,4-Caffeoylquinic acid	1.1 ± 0.4	0.9 ± 0.3	3.5 ± 1.7	3.0 ± 0.6
	Apigenin	0.4 ± 0.1	0.3 ± 0.1	0.3 ± 0.2	0.4 ± 0.2
